# Supplementary material for: Avoidance of stochastic RNA interactions can be harnessed to control protein expression levels in bacteria and archaea
Source: eLife. 2016 Sep 20;5:e13479. doi: 10.7554/eLife.13479 (PMC5028192; doi:10.7554/eLife.13479)
Supplement: Supplementary file 1. — Column A contains the species and strain names; Column B contains the ENA accession; Column C contains the phylum name; Column D contains the extrinsic avoidance p-value (i.e. the difference between RNAup Gibbs’ free-energy of interaction distributions between native and randomized sequences, one-tailed Mann-Whitney U test); Column E contains the genomic G+C content; Column F contains the genome size in nucleotides; Column G contains the average G+C content of the first 21 nucleotides of 114 ‘core’ (highly conserved) mRNAs; Column F contains the average G+C content of six core highly expressed ncRNAs (tRNA, rRNA, RNase P RNA, SRP RNA, tmRNA and 6S RNA); Column F contains the intrinsic avoidance p-value (i.e. the difference in G+C content between core mRNAs and ncRNAs, two-tailed Mann- Whitney U test). Table A contains the data for bacterial species, Table B contains the data for archaeal species. DOI: http://dx.doi.org/10.7554/eLife.13479.017 [file elife-13479-supp1.xlsx]

## Sheet: Table A
Species_Name	ENA accession	Phylum	Extrinsic p.value	GENOME_GC	GENOME_Size	GC_Core_1.21_CDS%	GC_Rfam_Core%	Avoidance_Group	Intrinsic p.value
Sorangium cellulosum 'So ce 56'	AM746676.1	Proteobacteria	0.085018	0.71	13033779	57.9082	61.7266	Non-Avoidance	7.04444e-05
Streptomyces bingchenggensis BCW-1	CP002047.1	Actinobacteria	1.01562e-06	0.71	11936683	61.5646	61.5201	Avoidance	0.94953
Streptomyces violaceusniger Tu 4113	CP002994.1	Actinobacteria	0.00576906	0.71	10657107	61.9469	61.6434	Avoidance	0.96251
Catenulispora acidiphila DSM 44928	CP001700.1	Actinobacteria	0.000107947	0.7	10467782	60.767	61.6219	Avoidance	0.210936
Streptosporangium roseum DSM 43021	CP001814.1	Actinobacteria	0.00698356	0.71	10341314	60.4428	61.731	Avoidance	0.197673
Stigmatella aurantiaca DW4/3-1	CP002271.1	Proteobacteria	5.23248e-12	0.67	10260756	56.3776	60.6267	Avoidance	0.000118337
Amycolatopsis mediterranei S699	CP002896.1	Actinobacteria	0.849608	0.71	10236779	62.1173	61.8326	Non-Avoidance	0.963137
Amycolatopsis mediterranei U32	CP002000.1	Actinobacteria	0.421101	0.71	10236715	62.0748	61.849	Non-Avoidance	0.903764
Streptomyces scabiei 87.22	FN554889.1	Actinobacteria	0.00255151	0.71	10148695	60.6516	61.246	Avoidance	0.361537
Candidatus Solibacter usitatus Ellin6076	CP000473.1	Acidobacteria	0.973908	0.62	9965640	49.1228	59.5095	Non-Avoidance	9.39796e-12
Haliangium ochraceum DSM 14365	CP001804.1	Proteobacteria	0.999275	0.69	9446314	54.1087	59.3597	Non-Avoidance	9.36304e-07
Bradyrhizobium japonicum USDA 6	AP012206.1	Proteobacteria	0.988373	0.64	9207384	52.7569	59.9447	Non-Avoidance	8.03993e-10
Myxococcus xanthus DK 1622	CP000113.1	Proteobacteria	7.57765e-11	0.69	9139763	56.2158	60.6547	Avoidance	1.09278e-06
Chitinophaga pinensis DSM 2588	CP001699.1	Bacteroidetes	4.44491e-06	0.45	9127347	34.949	52.3975	Avoidance	2.79005e-21
Bradyrhizobium japonicum USDA 110	BA000040.2	Proteobacteria	0.0433596	0.64	9105828	53.2999	59.8621	Avoidance	2.14784e-08
Streptomyces avermitilis MA-4680	BA000030.3	Actinobacteria	5.03287e-08	0.71	9025608	60.8934	61.0002	Avoidance	0.83427
Myxococcus fulvus HW-1	CP002830.1	Proteobacteria	5.22031e-07	0.71	9003593	57.8293	60.9491	Avoidance	0.000126477
Frankia sp. EAN1pec	CP000820.1	Actinobacteria	0.00421083	0.71	8982042	64.8705	63.5551	Avoidance	0.241923
Frankia sp. EuI1c	CP002299.1	Actinobacteria	0.00639372	0.72	8815781	63.868	63.4478	Avoidance	0.928994
Kitasatospora setae KM-6054	AP010968.1	Actinobacteria	1.5083e-10	0.74	8783278	61.7783	61.4636	Avoidance	0.943145
Paenibacillus mucilaginosus KNP414	CP002869.1	Firmicutes	0.00264634	0.58	8663821	43.2165	57.75	Avoidance	2.14358e-21
Streptomyces griseus subsp. griseus NBRC 13350	AP009493.1	Actinobacteria	2.94485e-06	0.72	8545929	60.0506	60.9598	Avoidance	0.350783
Haliscomenobacter hydrossis DSM 1100	CP002691.1	Bacteroidetes	4.1549e-07	0.47	8371686	38.3117	54.1338	Avoidance	1.79439e-18
Bradyrhizobium sp. BTAi1	CP000494.1	Proteobacteria	0.438553	0.65	8264687	53.9402	59.9148	Non-Avoidance	2.70858e-07
Actinosynnema mirum DSM 43827	CP001630.1	Actinobacteria	0.999996	0.74	8248144	63.8432	62.159	Non-Avoidance	0.110685
Nostoc punctiforme PCC 73102	CP001037.1	Cyanobacteria	3.67542e-15	0.41	8234322	40.7686	54.7749	Avoidance	3.42796e-21
Streptomyces venezuelae ATCC 10712	FR845719.1	Actinobacteria	0.0506004	0.72	8226158	60.9694	60.7827	Non-Avoidance	0.700669
Saccharopolyspora erythraea NRRL 2338	AM420293.1	Actinobacteria	0.764683	0.71	8212805	63.8605	62.2051	Non-Avoidance	0.536644
Spirosoma linguale DSM 74	CP001769.1	Bacteroidetes	0.133402	0.5	8078757	38.2228	55.7781	Non-Avoidance	9.73231e-20
Rhodococcus opacus B4	AP011115.1	Actinobacteria	0.0463117	0.68	7913450	57.1429	61.2547	Avoidance	0.000913411
Rhodococcus jostii RHA1	CP000431.1	Actinobacteria	0.0875552	0.68	7804765	58.0782	60.9522	Non-Avoidance	0.0131734
Methylobacterium nodulans ORS 2060	CP001349.1	Proteobacteria	0.831645	0.69	7772460	60.5263	62.1338	Non-Avoidance	0.105237
Trichodesmium erythraeum IMS101	CP000393.1	Cyanobacteria	4.88292e-05	0.34	7750108	34.9206	54.3016	Avoidance	3.08221e-20
Methylobacterium sp. 4-46	CP000943.1	Proteobacteria	0.28656	0.72	7659055	60.2757	62.7065	Non-Avoidance	0.0235657
Kribbella flavida DSM 17836	CP001736.1	Actinobacteria	0.999996	0.71	7579488	60.767	61.913	Non-Avoidance	0.135528
Frankia alni ACN14a	CT573213.2	Actinobacteria	0.625325	0.73	7497934	64.5596	63.3631	Non-Avoidance	0.440864
Bradyrhizobium sp. ORS 278	CU234118.1	Proteobacteria	0.0158573	0.66	7456587	54.8673	59.8793	Avoidance	1.0624e-05
Streptomyces sp. SirexAA-E	CP002993.1	Actinobacteria	4.29601e-08	0.72	7414440	60.9023	61.0687	Avoidance	0.564998
Streptomyces flavogriseus ATCC 33331	CP002475.1	Actinobacteria	1.82411e-06	0.71	7337497	59.9415	61.0727	Avoidance	0.175973
Hahella chejuensis KCTC 2396	CP000155.1	Proteobacteria	0.862097	0.54	7215267	42.1888	57.9158	Non-Avoidance	1.56213e-19
Paenibacillus sp. JDR-2	CP001656.1	Firmicutes	0.00416966	0.5	7184930	39.9749	57.2373	Avoidance	3.21927e-23
Paenibacillus sp. Y412MC10	CP001793.1	Firmicutes	0.0108022	0.51	7121665	38.733	56.7128	Avoidance	2.50811e-21
Pseudonocardia dioxanivorans CB1190	CP002593.1	Actinobacteria	0.00351601	0.73	7096571	66.1519	62.5601	Avoidance	0.00909975
Pseudomonas fluorescens Pf-5	CP000076.1	Proteobacteria	0.0911864	0.63	7074893	47.5773	56.732	Non-Avoidance	2.31077e-10
Mesorhizobium loti MAFF303099	BA000012.4	Proteobacteria	0.0883674	0.63	7036071	50.6532	59.2328	Non-Avoidance	6.51245e-12
Micromonospora aurantiaca ATCC 27029	CP002162.1	Actinobacteria	0.78498	0.73	7025559	62.3724	63.2649	Non-Avoidance	0.258405
Achromobacter xylosoxidans A8	CP002287.1	Proteobacteria	2.15364e-13	0.66	7013095	49.457	58.3291	Avoidance	7.20573e-12
Mycobacterium smegmatis str. MC2 155	CP000480.1	Actinobacteria	0.993751	0.67	6988209	59.0986	61.6049	Non-Avoidance	0.00896544
Dyadobacter fermentans DSM 18053	CP001619.1	Bacteroidetes	1.59863e-10	0.52	6967790	36.1395	54.7136	Avoidance	1.40046e-17
Micromonospora sp. L5	CP002399.1	Actinobacteria	0.621741	0.73	6962533	62.4575	63.2471	Non-Avoidance	0.266606
Mesorhizobium opportunistum WSM2075	CP002279.1	Proteobacteria	0.0245288	0.63	6884444	51.1905	59.5285	Avoidance	3.51436e-12
Pseudomonas brassicacearum subsp. brassicacearum NFM421	CP002585.1	Proteobacteria	0.226239	0.61	6843248	47.619	56.7927	Non-Avoidance	8.62927e-09
Stackebrandtia nassauensis DSM 44728	CP001778.1	Actinobacteria	1.45114e-07	0.68	6841557	56.9728	60.524	Avoidance	0.000229636
Delftia acidovorans SPH-1	CP000884.1	Proteobacteria	0.0592342	0.66	6767514	48.3709	58.2639	Non-Avoidance	4.41126e-12
Pseudomonas aeruginosa NCGM2.S1	AP012280.1	Proteobacteria	0.999652	0.66	6764661	51.9632	58.1016	Non-Avoidance	1.13169e-07
Pseudomonas fluorescens SBW25	AM181176.4	Proteobacteria	0.469754	0.61	6722539	47.3266	56.5584	Non-Avoidance	1.29692e-09
Delftia sp. Cs1-4	CP002735.1	Proteobacteria	0.141661	0.67	6685842	48.1203	57.8781	Non-Avoidance	1.06081e-12
Verrucosispora maris AB-18-032	CP002638.1	Actinobacteria	0.883206	0.71	6673976	62.4105	63.1661	Non-Avoidance	0.320889
Mycobacterium marinum M	CP000854.1	Actinobacteria	0.280342	0.66	6636827	58.0438	61.1082	Non-Avoidance	0.00129563
Pseudomonas aeruginosa LESB58	FM209186.1	Proteobacteria	1	0.66	6601757	50.6683	58.1331	Non-Avoidance	1.84566e-10
Pseudomonas aeruginosa PA7	CP000744.1	Proteobacteria	0.999965	0.66	6588339	51.2949	58.2009	Non-Avoidance	4.27116e-09
Runella slithyformis DSM 19594	CP002859.1	Bacteroidetes	9.58903e-07	0.47	6568739	36.3095	54.2795	Avoidance	9.56925e-19
Variovorax paradoxus EPS	CP002417.1	Proteobacteria	0.881424	0.66	6550056	51.5455	57.504	Non-Avoidance	4.31857e-07
Pseudomonas aeruginosa UCBPP-PA14	CP000438.1	Proteobacteria	1	0.66	6537648	50.5848	57.943	Non-Avoidance	5.76544e-10
Desulfatibacillum alkenivorans AK-01	CP001322.1	Proteobacteria	1.97484e-10	0.54	6517073	41.9722	58.1493	Avoidance	9.76735e-22
Rhodococcus erythropolis PR4	AP008957.1	Actinobacteria	0.0482123	0.62	6516310	56.3776	60.5272	Avoidance	9.30598e-05
Acaryochloris marina MBIC11017	CP000828.1	Cyanobacteria	0.999937	0.47	6503724	44.7535	55.7279	Non-Avoidance	4.54716e-17
Mycobacterium vanbaalenii PYR-1	CP000511.1	Actinobacteria	0.949688	0.68	6491865	58.6015	61.4484	Non-Avoidance	0.00750362
Pseudomonas fluorescens Pf0-1	CP000094.2	Proteobacteria	0.113192	0.61	6438405	46.8672	56.8316	Non-Avoidance	2.25522e-12
Nostoc sp. PCC 7120	BA000019.2	Cyanobacteria	0.00251759	0.41	6413771	41.2979	55.0317	Avoidance	1.34123e-17
Pseudomonas syringae pv. tomato str. DC3000	AE016853.1	Proteobacteria	0.705522	0.58	6397126	46.9507	56.46	Non-Avoidance	5.8817e-10
Anabaena variabilis ATCC 29413	CP000117.1	Cyanobacteria	4.56733e-06	0.41	6365727	41.0451	54.5236	Avoidance	2.73859e-17
Conexibacter woesei DSM 14684	CP001854.1	Actinobacteria	0.999568	0.73	6359369	60.0172	62.858	Non-Avoidance	0.000974709
Herpetosiphon aurantiacus DSM 785	CP000875.1	Chloroflexi	0.140492	0.51	6346587	42.7706	58.1462	Non-Avoidance	4.5082e-18
Pseudomonas aeruginosa M18	CP002496.1	Proteobacteria	1	0.67	6327754	51.086	58.0339	Non-Avoidance	8.42935e-09
Brevibacillus brevis NBRC 100599	AP008955.1	Firmicutes	0.0705638	0.47	6296436	40.8104	57.3567	Non-Avoidance	1.29768e-24
Streptomyces cattleya NRRL 8057	FQ859185.1	Actinobacteria	6.55379e-06	0.73	6283062	63.0303	61.7628	Avoidance	0.401952
Mesorhizobium ciceri biovar biserrulae WSM1271	CP002447.1	Proteobacteria	0.27109	0.63	6264489	51.1054	59.233	Non-Avoidance	5.40751e-11
Pseudomonas aeruginosa PAO1	AE004091.2	Proteobacteria	1	0.67	6264404	50.5013	58.0497	Non-Avoidance	6.71338e-10
Bacteroides thetaiotaomicron VPI-5482	AE015928.1	Bacteroidetes	0.0104208	0.43	6260361	30.6122	53.2311	Avoidance	2.85159e-23
Sphingobacterium sp. 21	CP002584.1	Bacteroidetes	0.00323899	0.41	6226409	31.165	54.3804	Avoidance	1.5589e-21
Cyclobacterium marinum DSM 745	CP002955.1	Bacteroidetes	0.000178612	0.38	6221273	30.5448	54.5826	Avoidance	7.22621e-21
Pirellula staleyi DSM 6068	CP001848.1	Planctomycetes	1	0.57	6196199	50.6953	57.227	Non-Avoidance	1.23206e-07
Pseudomonas putida KT2440	AE015451.1	Proteobacteria	0.747615	0.62	6181863	48.7568	56.8377	Non-Avoidance	3.38125e-09
Flavobacterium johnsoniae UW101	CP000685.1	Bacteroidetes	0.991287	0.34	6096872	28.4427	52.2846	Non-Avoidance	8.68709e-21
Pseudomonas syringae pv. syringae B728a	CP000075.1	Proteobacteria	0.24911	0.59	6093698	46.9507	56.6858	Non-Avoidance	1.1461e-10
Cyanothece sp. PCC 7822	CP002198.1	Cyanobacteria	3.45949e-07	0.4	6091620	39.7661	55.1675	Avoidance	1.34521e-20
Paenibacillus terrae HPL-003	CP003107.1	Firmicutes	0.313194	0.47	6083395	39.599	57.1451	Non-Avoidance	3.02697e-21
Pseudomonas putida GB-1	CP000926.1	Proteobacteria	0.482065	0.62	6078430	47.5773	56.9155	Non-Avoidance	7.65478e-12
Methylobacterium radiotolerans JCM 2831	CP001001.1	Proteobacteria	0.015196	0.72	6077833	60.2339	61.5723	Avoidance	0.0571455
Nakamurella multipartita DSM 44233	CP001737.1	Actinobacteria	0.0270823	0.71	6060298	62.4196	62.2507	Avoidance	0.631076
Mycobacterium sp. JLS	CP000580.1	Actinobacteria	0.340063	0.68	6048425	59.1592	61.5839	Non-Avoidance	0.0246206
Nocardia farcinica IFM 10152	AP006618.1	Actinobacteria	0.000118735	0.71	6021225	59.6088	62.0148	Avoidance	0.0142409
Planctomyces brasiliensis DSM 5305	CP002546.1	Planctomycetes	0.651061	0.56	6006602	47.8298	57.5667	Non-Avoidance	5.52589e-12
Clostridium beijerinckii NCIMB 8052	CP000721.1	Firmicutes	3.56561e-11	0.3	6000632	28.6572	52.5688	Avoidance	1.06418e-22
Pseudomonas putida S16	CP002870.1	Proteobacteria	0.99912	0.62	5984790	50	56.9102	Non-Avoidance	4.35221e-07
Bacteroides xylanisolvens XB1A	FP929033.1	Bacteroidetes	8.45256e-10	0.41	5976145	31.3933	53.4595	Avoidance	6.558e-19
Pseudomonas putida F1	CP000712.1	Proteobacteria	0.819046	0.62	5959964	48.0785	56.8232	Non-Avoidance	2.26693e-10
Opitutus terrae PB90-1	CP001032.1	Verrucomicrobia	0.997186	0.65	5957605	52.7602	58.8942	Non-Avoidance	1.77271e-07
Methylobacterium extorquens DM4	FP103042.2	Proteobacteria	0.00875208	0.68	5943768	58.7719	61.0378	Avoidance	0.00228966
Cyanothece sp. PCC 7424	CP001291.1	Cyanobacteria	0.00229157	0.39	5942652	39.3066	55.1532	Avoidance	2.26098e-20
Shewanella woodyi ATCC 51908	CP000961.1	Proteobacteria	4.05553e-07	0.44	5935403	39.1395	55.4777	Avoidance	3.67922e-19
Pseudomonas syringae pv. phaseolicola 1448A	CP000058.1	Proteobacteria	0.92037	0.58	5928787	47.7444	56.6997	Non-Avoidance	4.14499e-09
Pseudomonas entomophila L48	CT573326.1	Proteobacteria	0.959163	0.64	5888780	48.2874	57.2571	Non-Avoidance	5.84478e-11
Desulfosporosinus orientis DSM 765	CP003108.1	Firmicutes	0.00036557	0.43	5863081	38.9802	56.5324	Avoidance	3.00764e-24
Microcystis aeruginosa NIES-843	AP009552.1	Cyanobacteria	0.123221	0.42	5842795	42.0217	54.5904	Non-Avoidance	1.35369e-17
Roseiflexus sp. RS-1	CP000686.1	Chloroflexi	0.696324	0.6	5801598	48.767	62.8816	Non-Avoidance	1.61829e-17
Methylobacterium populi BJ001	CP001029.1	Proteobacteria	0.000114256	0.69	5800441	59.2732	61.1834	Avoidance	0.0267015
Salinispora arenicola CNS-205	CP000850.1	Actinobacteria	0.000332605	0.7	5786361	62.4105	63.3362	Avoidance	0.259463
Methylobacterium chloromethanicum CM4	CP001298.1	Proteobacteria	0.0395505	0.68	5777908	58.1454	61.2135	Avoidance	0.000523667
Pseudomonas putida W619	CP000949.1	Proteobacteria	0.622397	0.61	5774330	48.2874	57.0093	Non-Avoidance	1.34693e-10
Rhodopseudomonas palustris TIE-1	CP001096.1	Proteobacteria	0.999996	0.65	5744041	52.7987	60.0823	Non-Avoidance	2.03223e-09
Mycobacterium sp. KMS	CP000518.1	Actinobacteria	0.309544	0.68	5737227	59.2021	61.5904	Non-Avoidance	0.0234593
Paenibacillus polymyxa SC2	CP002213.1	Firmicutes	5.94508e-06	0.45	5731816	39.2231	57.1429	Avoidance	1.36818e-23
Pseudomonas putida BIRD-1	CP002290.1	Proteobacteria	0.99895	0.62	5731541	47.9114	56.9553	Non-Avoidance	1.13375e-10
Desulfitobacterium hafniense Y51	AP008230.1	Firmicutes	0.341187	0.47	5727534	39.6408	56.3941	Non-Avoidance	2.52759e-21
Roseiflexus castenholzii DSM 13941	CP000804.1	Chloroflexi	0.000571446	0.61	5723298	50.2976	62.637	Avoidance	1.47846e-13
Mycobacterium sp. MCS	CP000384.1	Actinobacteria	0.45801	0.68	5705448	59.6311	61.5904	Non-Avoidance	0.0557046
Escherichia coli O26:H11 str. 11368	AP010953.1	Proteobacteria	1.86352e-22	0.51	5697240	41.3952	57.571	Avoidance	2.10852e-22
Microlunatus phosphovorus NM-1	AP012204.1	Actinobacteria	0.992396	0.67	5683123	61.4329	61.0505	Non-Avoidance	0.744165
Candidatus Koribacter versatilis Ellin345	CP000360.1	Acidobacteria	3.02531e-10	0.58	5650368	47.2431	58.7567	Avoidance	3.53947e-16
Klebsiella pneumoniae 342	CP000964.1	Proteobacteria	0.00115669	0.57	5641239	42.3423	57.1769	Avoidance	6.30666e-19
Thermomonospora curvata DSM 43183	CP001738.1	Actinobacteria	0.999817	0.72	5639016	62.3225	62.7757	Non-Avoidance	0.842041
Mycobacterium ulcerans Agy99	CP000325.1	Actinobacteria	0.425913	0.65	5631606	58.6444	61.0766	Non-Avoidance	0.00406401
Variovorax paradoxus S110	CP001635.1	Proteobacteria	0.00534205	0.68	5626353	51.8797	57.1898	Avoidance	2.47322e-05
Mycobacterium gilvum PYR-GCK	CP000656.1	Actinobacteria	0.0490554	0.68	5619607	58.7731	61.2199	Avoidance	0.0033455
Desulfobacterium autotrophicum HRM2	CP001087.1	Proteobacteria	0.0499828	0.49	5589073	36.8732	55.8727	Avoidance	1.24619e-21
Escherichia coli O157:H7 str. EC4115	CP001164.1	Proteobacteria	1.35026e-18	0.51	5572075	41.604	57.5013	Avoidance	1.05937e-23
Verminephrobacter eiseniae EF01-2	CP000542.1	Proteobacteria	0.999998	0.65	5566749	53.1328	58.8548	Non-Avoidance	9.66939e-06
Mycobacterium sp. Spyr1	CP002385.1	Actinobacteria	0.620123	0.68	5547747	58.9711	61.3146	Non-Avoidance	0.00801776
Escherichia coli O157:H7 str. EDL933	AE005174.2	Proteobacteria	5.17441e-16	0.5	5528445	41.597	57.4544	Avoidance	8.37318e-24
Escherichia coli O157:H7 str. TW14359	CP001368.1	Proteobacteria	1.38726e-16	0.51	5528136	41.4369	57.5013	Avoidance	1.07263e-23
Zobellia galactanivorans	FP476056.1	Bacteroidetes	1.23553e-06	0.43	5521712	32.3466	54.5108	Avoidance	1.39013e-20
Shewanella sediminis HAW-EB3	CP000821.1	Proteobacteria	2.32136e-08	0.46	5517674	38.9724	55.5574	Avoidance	8.58663e-22
Herbaspirillum seropedicae SmR1	CP002039.1	Proteobacteria	5.20952e-07	0.63	5513887	45.6806	57.2049	Avoidance	2.25739e-13
Rhodopseudomonas palustris BisB18	CP000301.1	Proteobacteria	0.0287727	0.65	5513844	52.3388	59.0893	Avoidance	1.65634e-08
Methylobacterium extorquens AM1	CP001510.1	Proteobacteria	0.0097531	0.69	5511322	58.8972	60.9628	Avoidance	0.0047786
Rhodopseudomonas palustris BisA53	CP000463.1	Proteobacteria	0.864923	0.64	5505494	53.8012	59.6265	Non-Avoidance	1.90573e-06
Escherichia coli O157:H7 str. Sakai	BA000007.2	Proteobacteria	4.57806e-13	0.51	5498450	41.4787	57.5486	Avoidance	9.61235e-24
Bacillus thuringiensis serovar chinensis CT-43	CP001907.1	Firmicutes	1.03195e-15	0.35	5486830	34.0497	54.9086	Avoidance	2.21216e-20
Acidovorax avenae subsp. avenae ATCC 19860	CP002521.1	Proteobacteria	0.668618	0.69	5482170	52.005	58.1088	Non-Avoidance	7.3699e-07
Caulobacter sp. K31	CP000927.1	Proteobacteria	0.790859	0.67	5477872	56.2239	60.0297	Non-Avoidance	0.00038746
Mycobacterium avium 104	CP000479.1	Actinobacteria	1	0.69	5475491	60.7894	61.357	Non-Avoidance	0.127143
Isosphaera pallida ATCC 43644	CP002353.1	Planctomycetes	0.522531	0.62	5472964	57.0555	61.795	Non-Avoidance	0.0149962
Methylobacterium extorquens PA1	CP000908.1	Proteobacteria	7.15613e-05	0.68	5471154	58.4378	61.034	Avoidance	0.00176149
Klebsiella variicola At-22	CP001891.1	Proteobacteria	0.00326179	0.58	5458505	42.7307	57.2691	Avoidance	5.27189e-19
Escherichia coli O103:H2 str. 12009	AP010958.1	Proteobacteria	1.24096e-20	0.51	5449314	41.3952	57.6574	Avoidance	2.10841e-22
Serratia proteamaculans 568	CP000826.1	Proteobacteria	0.000327137	0.55	5448853	41.8964	56.9762	Avoidance	7.61788e-21
Serratia sp. AS12	CP002774.1	Proteobacteria	0.0381973	0.56	5443009	43.1913	56.909	Avoidance	1.54804e-19
Serratia sp. AS9	CP002773.1	Proteobacteria	0.0291916	0.56	5442880	42.7318	56.909	Avoidance	2.7904e-20
Serratia sp. AS13	CP002775.1	Proteobacteria	0.0234934	0.56	5442549	43.1913	56.9915	Avoidance	8.00666e-20
Pseudomonas mendocina NK-01	CP002620.1	Proteobacteria	0.997614	0.63	5434353	48.5798	57.2698	Non-Avoidance	3.15722e-12
Frankia sp. CcI3	CP000249.1	Actinobacteria	0.547532	0.7	5433628	62.9161	63.5705	Non-Avoidance	0.668088
Planctomyces limnophilus DSM 3776	CP001744.1	Planctomycetes	0.979764	0.54	5423075	47.449	57.9035	Non-Avoidance	1.8017e-13
Bacillus cereus B4264	CP001176.1	Firmicutes	1.08771e-12	0.35	5419036	33.5019	55.1895	Avoidance	1.1319e-21
Bacillus cereus ATCC 14579	AE016877.1	Firmicutes	4.16386e-11	0.35	5411809	33.6283	55.3339	Avoidance	3.97286e-22
Rhodopseudomonas palustris DX-1	CP002418.1	Proteobacteria	0.894757	0.65	5404117	53.6341	59.9267	Non-Avoidance	2.72969e-07
Shewanella piezotolerans WP3	CP000472.1	Proteobacteria	3.33929e-05	0.43	5396476	39.7661	55.4519	Avoidance	5.41301e-22
Paenibacillus polymyxa E681	CP000154.1	Firmicutes	0.0540497	0.46	5394884	39.3066	57.2708	Non-Avoidance	1.47873e-21
Bacillus cereus G9842	CP001186.1	Firmicutes	7.61705e-17	0.35	5387334	33.5862	55.1781	Avoidance	1.70489e-21
Escherichia coli O55:H7 str. CB9615	CP001846.1	Proteobacteria	4.34343e-22	0.51	5386352	41.4787	57.395	Avoidance	1.13068e-22
Sphingomonas wittichii RW1	CP000699.1	Proteobacteria	0.995962	0.68	5382261	58.9549	60.6205	Non-Avoidance	0.00797822
Cyanothece sp. PCC 7425	CP001344.1	Cyanobacteria	0.234994	0.51	5374574	44.4444	56.191	Non-Avoidance	5.01708e-14
Comamonas testosteroni CNB-2	CP001220.1	Proteobacteria	5.77092e-06	0.61	5373643	46.7001	57.1088	Avoidance	7.81502e-15
Colwellia psychrerythraea 34H	CP000083.1	Proteobacteria	4.02572e-11	0.38	5373180	35.8396	54.2069	Avoidance	2.95245e-20
Bacteroides fragilis 638R	FQ312004.1	Bacteroidetes	9.35366e-05	0.43	5373121	30.2992	53.1859	Avoidance	4.61134e-22
Escherichia coli O111:H- str. 11128	AP010960.1	Proteobacteria	6.48702e-24	0.51	5371077	41.3952	57.5187	Avoidance	1.15168e-22
Azorhizobium caulinodans ORS 571	AP009384.1	Proteobacteria	3.01798e-06	0.67	5369772	57.3536	60.9777	Avoidance	7.05525e-05
Azotobacter vinelandii DJ	CP001157.1	Proteobacteria	0.995595	0.66	5365318	51.2114	58.5312	Non-Avoidance	7.76675e-09
Bacillus thuringiensis serovar finitimus YBT-020	CP002508.1	Firmicutes	5.13264e-10	0.36	5355490	34.0076	55.5604	Avoidance	5.9129e-25
Nostoc azollae' 0708	CP002059.1	Cyanobacteria	0.000809998	0.38	5354700	40.708	54.4321	Avoidance	2.61985e-18
Acidovorax citrulli AAC00-1	CP000512.1	Proteobacteria	0.92345	0.69	5352772	51.5038	58.2725	Non-Avoidance	6.58213e-08
Shewanella baltica OS195	CP000891.1	Proteobacteria	1.54445e-09	0.46	5347283	39.8914	56.1417	Avoidance	3.47162e-21
Citrobacter rodentium ICC168	FN543502.1	Proteobacteria	4.39162e-06	0.55	5346659	42.4812	57.6608	Avoidance	2.97469e-19
Rhodopseudomonas palustris HaA2	CP000250.1	Proteobacteria	0.288552	0.66	5331656	54.0244	59.8532	Non-Avoidance	8.75086e-06
Bacillus thuringiensis BMB171	CP001903.1	Firmicutes	1.23898e-09	0.35	5330088	33.8139	55.1408	Avoidance	1.26048e-21
Frankia symbiont of Datisca glomerata	CP002801.1	Actinobacteria	0.00483943	0.7	5323186	63.2533	63.2459	Avoidance	0.445966
Geodermatophilus obscurus DSM 43160	CP001867.1	Actinobacteria	0.00146493	0.74	5322497	66.967	63.5214	Avoidance	0.00347287
Klebsiella pneumoniae subsp. pneumoniae MGH 78578	CP000647.1	Proteobacteria	0.00930493	0.57	5315120	42.8154	57.2659	Avoidance	4.01287e-18
Enterobacter cloacae subsp. cloacae ATCC 13047	CP001918.1	Proteobacteria	2.60844e-08	0.55	5314581	42.3977	57.1385	Avoidance	1.32168e-18
Escherichia coli O7:K1 str. CE10	CP003034.1	Proteobacteria	8.6194e-16	0.51	5313531	41.4787	57.6843	Avoidance	1.3125e-21
Xanthobacter autotrophicus Py2	CP000781.1	Proteobacteria	1	0.67	5308934	57.4353	60.9614	Non-Avoidance	0.000342353
Bacillus cereus AH820	CP001283.1	Firmicutes	5.18823e-11	0.35	5302683	33.4598	55.3409	Avoidance	1.10715e-21
Bacillus cereus E33L	CP000001.1	Firmicutes	1.43874e-06	0.35	5300915	33.839	55.3244	Avoidance	1.31783e-21
Shewanella baltica OS678	CP002383.1	Proteobacteria	1.20208e-10	0.46	5288069	39.599	56.2068	Avoidance	1.02867e-22
Bordetella petrii	AM902716.1	Proteobacteria	1.76664e-09	0.65	5287950	51.462	59.0789	Avoidance	1.16048e-07
Enterobacter aerogenes KCTC 2190	CP002824.1	Proteobacteria	8.31759e-08	0.55	5280350	42.3977	57.2758	Avoidance	7.7167e-19
Desulfitobacterium hafniense DCB-2	CP001336.1	Firmicutes	0.0675159	0.48	5279134	38.5129	56.5271	Non-Avoidance	5.84436e-23
Anaeromyxobacter sp. Fw109-5	CP000769.1	Proteobacteria	0.178393	0.74	5277990	62.0301	62.1385	Non-Avoidance	0.520541
Geobacter sp. M18	CP002479.1	Proteobacteria	0.0346928	0.61	5277406	42.5647	58.1355	Avoidance	1.38793e-16
Bacteroides fragilis YCH46	AP006841.1	Bacteroidetes	1.16116e-05	0.43	5277274	30.3997	53.4648	Avoidance	7.66588e-22
Bacillus cereus 03BB102	CP001407.1	Firmicutes	3.91419e-10	0.35	5269628	33.8812	54.9908	Avoidance	7.1749e-21
Bacillus cereus AH187	CP001177.1	Firmicutes	1.04857e-13	0.36	5269030	33.7969	55.2064	Avoidance	2.86841e-21
Chloroflexus sp. Y-400-fl	CP001364.1	Chloroflexi	0.398017	0.57	5268950	45.8333	62.1394	Non-Avoidance	1.62764e-19
Bacillus weihenstephanensis KBAB4	CP000903.1	Firmicutes	1.02859e-06	0.36	5262775	33.7969	55.208	Avoidance	5.24339e-22
Clostridium cellulovorans 743B	CP002160.1	Firmicutes	5.22287e-10	0.31	5262222	29.1241	53.8541	Avoidance	1.88118e-23
Klebsiella pneumoniae KCTC 2242	CP002910.1	Proteobacteria	0.0389307	0.58	5259571	42.2306	57.1967	Avoidance	2.04083e-19
Chloroflexus aurantiacus J-10-fl	CP000909.1	Chloroflexi	3.89896e-06	0.57	5258541	45.5782	62.1326	Avoidance	8.65851e-20
Bacillus thuringiensis str. Al Hakam	CP000485.1	Firmicutes	4.26957e-07	0.35	5257091	35.9694	55.44	Avoidance	2.30779e-20
Klebsiella pneumoniae subsp. pneumoniae NTUH-K2044	AP006725.1	Proteobacteria	0.00500322	0.58	5248520	43.066	57.3284	Avoidance	5.42176e-19
Desulfovibrio magneticus RS-1	AP010904.1	Proteobacteria	0.022226	0.63	5248049	52.0438	60.1136	Avoidance	2.48913e-09
Shewanella baltica OS117	CP002811.1	Proteobacteria	4.62345e-10	0.46	5242964	39.2231	56.3694	Avoidance	2.99901e-23
Escherichia coli 042	FN554766.1	Proteobacteria	1.29344e-17	0.51	5241977	41.7417	57.4899	Avoidance	4.97694e-20
Xanthomonas oryzae pv. oryzae PXO99A	CP000967.1	Proteobacteria	0.00343392	0.64	5240075	53.1395	59.1422	Avoidance	1.76723e-06
Bacillus thuringiensis serovar konkukian str. 97-27	AE017355.1	Firmicutes	1.8352e-07	0.35	5237682	33.5862	55.1792	Avoidance	1.43113e-21
Escherichia coli CFT073	AE014075.1	Proteobacteria	1.13271e-14	0.5	5231428	41.9562	57.6698	Avoidance	1.24358e-20
Bacillus anthracis str. CDC 684	CP001215.1	Firmicutes	1.68028e-12	0.35	5230115	33.6705	55.6178	Avoidance	1.60508e-23
Shewanella baltica OS185	CP000753.1	Proteobacteria	7.9308e-07	0.46	5229686	39.4319	56.3404	Avoidance	2.52214e-23
Bacillus anthracis str. Sterne	AE017225.1	Firmicutes	2.86789e-08	0.35	5228663	33.5019	55.6483	Avoidance	6.85804e-24
Bacillus anthracis str. 'Ames Ancestor'	AE017334.2	Firmicutes	2.24433e-09	0.35	5227419	33.5019	55.6187	Avoidance	1.23878e-23
Bacillus anthracis str. A0248	CP001598.1	Firmicutes	2.29513e-12	0.35	5227419	33.7585	55.6187	Avoidance	3.75527e-23
Bacillus anthracis str. Ames	AE016879.1	Firmicutes	9.80596e-11	0.35	5227293	33.544	55.6101	Avoidance	1.31177e-23
Shewanella halifaxensis HAW-EB4	CP000931.1	Proteobacteria	3.0924e-09	0.45	5226917	39.1395	55.5426	Avoidance	3.46217e-21
Bacillus cereus ATCC 10987	AE017194.1	Firmicutes	1.14708e-09	0.36	5224283	34.1761	55.3648	Avoidance	1.48207e-21
Bacillus cereus NC7401	AP007209.1	Firmicutes	4.76211e-09	0.36	5221581	33.9233	55.1897	Avoidance	3.55662e-21
Bacillus cereus Q1	CP000227.1	Firmicutes	0.000745434	0.36	5214195	34.6203	55.4504	Avoidance	3.71521e-21
Escherichia coli ED1a	CU928162.2	Proteobacteria	2.25891e-18	0.51	5209548	41.5622	57.4861	Avoidance	3.45201e-21
Gordonia bronchialis DSM 43247	CP001802.1	Actinobacteria	0.999985	0.67	5208602	58.2583	61.3029	Non-Avoidance	0.00277144
Bacteroides fragilis NCTC 9343	CR626927.1	Bacteroidetes	4.62394e-05	0.43	5205140	30.2296	53.3158	Avoidance	5.59104e-22
Escherichia coli UMN026	CU928163.2	Proteobacteria	1.06638e-17	0.51	5202090	41.5622	57.5849	Avoidance	3.53319e-20
Polaromonas sp. JS666	CP000316.1	Proteobacteria	0.936921	0.62	5200264	45.9064	57.1286	Non-Avoidance	1.10918e-13
Bacillus cereus biovar anthracis str. CI	CP001746.1	Firmicutes	2.49524e-13	0.35	5196054	33.7547	55.4871	Avoidance	5.43869e-23
Teredinibacter turnerae T7901	CP001614.2	Proteobacteria	2.68062e-06	0.51	5193164	40.9864	57.0336	Avoidance	1.0943e-20
Pseudoalteromonas atlantica T6c	CP000388.1	Proteobacteria	4.15914e-18	0.45	5187005	37.8864	54.7708	Avoidance	2.82769e-19
Collimonas fungivorans Ter331	CP002745.1	Proteobacteria	0.00439194	0.6	5186898	43.1913	56.6893	Avoidance	6.16372e-16
Escherichia coli UMNK88	CP002729.1	Proteobacteria	1.51679e-20	0.51	5186416	41.8964	57.4718	Avoidance	2.53846e-20
Salinispora tropica CNB-440	CP000667.1	Actinobacteria	0.00595631	0.69	5183331	61.7362	63.485	Avoidance	0.08378
Xanthomonas euvesicatoria	AM039952.1	Proteobacteria	0.402472	0.65	5178466	51.8331	58.9852	Non-Avoidance	4.15817e-08
Xanthomonas axonopodis pv. citri str. 306	AE008923.1	Proteobacteria	0.917444	0.65	5175554	52.3388	59.2115	Non-Avoidance	2.90121e-08
Shewanella pealeana ATCC 700345	CP000851.1	Proteobacteria	5.30749e-16	0.45	5174581	39.5155	55.5762	Avoidance	1.64801e-20
Pedobacter heparinus DSM 2366	CP001681.1	Bacteroidetes	0.0360491	0.42	5167383	31.4201	52.5014	Avoidance	3.86348e-20
Bacteroides vulgatus ATCC 8482	CP000139.1	Bacteroidetes	3.54899e-10	0.42	5163189	29.9694	53.7855	Avoidance	3.58824e-24
Escherichia coli 55989	CU928145.2	Proteobacteria	3.15136e-22	0.51	5154862	41.5205	57.5626	Avoidance	3.06283e-21
Escherichia coli ETEC H10407	FN649414.1	Proteobacteria	1.89814e-22	0.51	5153435	41.5622	57.664	Avoidance	2.90554e-21
Xanthomonas campestris pv. campestris str. 8004	CP000050.1	Proteobacteria	0.696047	0.65	5148708	53.0552	59.1131	Non-Avoidance	4.07752e-06
Shewanella baltica OS223	CP001252.1	Proteobacteria	4.38838e-06	0.46	5145902	39.056	56.3113	Avoidance	1.17044e-23
Geobacter uraniireducens Rf4	CP000698.1	Proteobacteria	0.217739	0.54	5136364	39.4558	57.9586	Non-Avoidance	2.03005e-22
Escherichia coli IAI39	CU928164.2	Proteobacteria	8.65207e-19	0.51	5132068	41.4369	57.591	Avoidance	3.6293e-20
Escherichia coli ABU 83972	CP001671.1	Proteobacteria	6.21862e-24	0.51	5131397	42.1278	57.5874	Avoidance	6.34684e-20
Zunongwangia profunda SM-A87	CP001650.1	Bacteroidetes	4.05956e-06	0.36	5128187	31.5476	52.7262	Avoidance	5.93717e-20
Shewanella baltica OS155	CP000563.1	Proteobacteria	2.45804e-07	0.46	5127376	39.5639	56.4295	Avoidance	3.16292e-22
Escherichia coli IHE3034	CP001969.1	Proteobacteria	2.71319e-20	0.51	5108383	41.6458	57.5775	Avoidance	9.78986e-22
Marinomonas sp. MWYL1	CP000749.1	Proteobacteria	2.2104e-28	0.43	5100344	39.056	55.2281	Avoidance	1.47589e-17
Erwinia billingiae	FP236843.1	Proteobacteria	0.00061272	0.55	5100167	43.0242	56.8671	Avoidance	1.71408e-18
Bacillus megaterium DSM 319	CP001982.1	Firmicutes	0.733056	0.38	5097447	34.0076	54.9464	Non-Avoidance	6.67911e-23
Bacillus megaterium QM B1551	CP001983.1	Firmicutes	0.707416	0.38	5097129	33.9233	54.8062	Non-Avoidance	9.14105e-23
Terriglobus saanensis SP1PR4	CP002467.1	Acidobacteria	6.6114e-19	0.57	5095226	47.3266	58.5455	Avoidance	6.97569e-16
Escherichia coli APEC O1	CP000468.1	Proteobacteria	1.39681e-05	0.51	5082025	42.5271	57.7488	Avoidance	1.3525e-20
Xanthomonas campestris pv. campestris	AM920689.1	Proteobacteria	0.958125	0.65	5079002	53.0552	59.1288	Non-Avoidance	3.30241e-06
Xanthomonas campestris pv. campestris str. ATCC 33913	AE008922.1	Proteobacteria	0.76666	0.65	5076188	53.0552	59.1445	Non-Avoidance	3.51303e-06
Pseudomonas mendocina ymp	CP000680.1	Proteobacteria	0.993584	0.65	5072807	49.5997	57.505	Non-Avoidance	1.48742e-10
Escherichia coli SMS-3-5	CP000970.1	Proteobacteria	7.9954e-18	0.5	5068389	41.5205	57.5748	Avoidance	1.00209e-20
Mycobacterium abscessus	CU458896.1	Actinobacteria	0.999893	0.64	5067172	56.6752	60.9702	Non-Avoidance	2.51735e-05
Shewanella baltica BA175	CP002767.1	Proteobacteria	1.38816e-10	0.46	5066051	39.2231	56.2815	Avoidance	2.47209e-23
Escherichia coli UTI89	CP000243.1	Proteobacteria	3.70573e-10	0.51	5065741	41.6458	57.6184	Avoidance	3.26707e-21
Photorhabdus asymbiotica	FM162591.1	Proteobacteria	7.24219e-16	0.42	5064808	40.2023	56.4675	Avoidance	2.03658e-20
Pectobacterium atrosepticum SCRI1043	BX950851.1	Proteobacteria	5.25591e-08	0.51	5064019	42.2723	56.6053	Avoidance	4.15713e-17
Pectobacterium wasabiae WPP163	CP001790.1	Proteobacteria	2.35366e-07	0.5	5063892	42.1053	56.6798	Avoidance	4.00962e-19
Anaeromyxobacter sp. K	CP001131.1	Proteobacteria	1	0.75	5061632	61.989	62.4958	Non-Avoidance	0.253891
Candidatus Accumulibacter phosphatis clade IIA str. UW-1	CP001715.1	Proteobacteria	0.150858	0.64	5058518	50.3759	58.7224	Non-Avoidance	1.63267e-10
Saccharophagus degradans 2-40	CP000282.1	Proteobacteria	0.0163999	0.46	5057531	41.5205	56.6098	Avoidance	2.26922e-19
Rhizobium leguminosarum bv. viciae 3841	AM236080.1	Proteobacteria	0.362978	0.61	5057142	48.8946	59.0776	Non-Avoidance	5.07123e-14
Glaciecola sp. 4H-3-7+YE-5	CP002526.1	Proteobacteria	1.37506e-07	0.44	5052309	38.3041	55.0918	Avoidance	1.39408e-18
Methylomonas methanica MC09	CP002738.1	Proteobacteria	0.269315	0.51	5051681	39.8914	57.0415	Non-Avoidance	2.0279e-20
Rhodococcus equi 103S	FN563149.1	Actinobacteria	0.438069	0.69	5043170	58.5586	61.4427	Non-Avoidance	0.0484366
Escherichia coli str. 'clone D i2'	CP002211.1	Proteobacteria	1.13332e-11	0.51	5038386	42.4281	57.5932	Avoidance	2.52869e-19
Escherichia coli str. 'clone D i14'	CP002212.1	Proteobacteria	1.13332e-11	0.51	5038386	42.4281	57.5932	Avoidance	2.52869e-19
Escherichia coli S88	CU928161.2	Proteobacteria	7.94043e-18	0.51	5032268	41.6458	57.672	Avoidance	1.64015e-21
Anaeromyxobacter dehalogenans 2CP-1	CP001359.1	Proteobacteria	1	0.75	5029329	61.4834	62.5063	Non-Avoidance	0.107464
Anaeromyxobacter dehalogenans 2CP-C	CP000251.1	Proteobacteria	1	0.75	5013479	62.4896	62.3681	Non-Avoidance	0.379961
Alicycliphilus denitrificans K601	CP002657.1	Proteobacteria	0.087979	0.68	4995263	50.8772	58.5197	Non-Avoidance	6.95734e-09
Escherichia coli UM146	CP002167.1	Proteobacteria	1.09432e-13	0.51	4993013	41.8129	57.4752	Avoidance	8.74807e-21
Syntrophobacter fumaroxidans MPOB	CP000478.1	Proteobacteria	0.877814	0.6	4990251	48.2874	60.126	Non-Avoidance	4.16797e-16
Nocardioides sp. JS614	CP000509.1	Actinobacteria	0.93198	0.72	4985871	62.8401	62.1412	Non-Avoidance	0.975783
Bacillus megaterium WSH-002	CP003017.1	Firmicutes	0.109667	0.38	4983975	35.0611	55.3263	Non-Avoidance	3.97239e-21
Escherichia coli E24377A	CP000800.1	Proteobacteria	9.87925e-24	0.51	4979619	41.5816	57.2572	Avoidance	2.31293e-20
Shewanella sp. ANA-3	CP000469.1	Proteobacteria	2.40601e-12	0.48	4972204	40.3091	55.9311	Avoidance	4.94755e-19
Alteromonas sp. SN2	CP002339.1	Proteobacteria	0.000583364	0.44	4972148	38.3459	54.9405	Avoidance	3.53729e-21
Escherichia coli NA114	CP002797.2	Proteobacteria	4.52599e-16	0.51	4971461	42.0565	57.5086	Avoidance	2.53094e-18
Shewanella oneidensis MR-1	AE014299.1	Proteobacteria	1.33319e-12	0.46	4969803	39.5702	56.5126	Avoidance	1.41965e-23
Xanthomonas axonopodis pv. citrumelo F1	CP002914.1	Proteobacteria	0.185887	0.65	4967469	51.6224	58.9852	Non-Avoidance	6.05038e-09
Magnetospirillum magneticum AMB-1	AP007255.1	Proteobacteria	0.997638	0.65	4967148	55.7823	60.5162	Non-Avoidance	0.000134448
Escherichia coli O127:H6 str. E2348/69	FM180568.1	Proteobacteria	2.11002e-14	0.51	4965553	41.5622	57.4359	Avoidance	6.58094e-22
Shewanella violacea DSS12	AP011177.1	Proteobacteria	1.36183e-11	0.45	4962103	38.8471	54.8611	Avoidance	2.29321e-20
Xanthomonas oryzae pv. oryzae KACC10331	AE013598.1	Proteobacteria	2.10718e-09	0.64	4941439	52.8445	59.1804	Avoidance	9.17101e-07
Xanthomonas campestris pv. raphani 756C	CP002789.1	Proteobacteria	0.0198005	0.65	4941214	53.3923	59.329	Avoidance	9.71402e-06
Xanthomonas oryzae pv. oryzae MAFF 311018	AP008229.1	Proteobacteria	0.0201358	0.64	4940217	50.9482	59.1739	Avoidance	3.44695e-10
Escherichia coli 536	CP000247.1	Proteobacteria	1.29273e-23	0.51	4938920	42.147	57.5053	Avoidance	3.1353e-19
Cyanothece sp. ATCC 51142	CP000806.1	Cyanobacteria	0.780251	0.38	4934271	38.8471	55.2501	Non-Avoidance	9.5971e-21
Alkaliphilus metalliredigens QYMF	CP000724.1	Firmicutes	9.23184e-06	0.37	4929566	32.2473	55.4959	Avoidance	1.26455e-24
Dickeya dadantii 3937	CP002038.1	Proteobacteria	8.00451e-16	0.56	4922802	42.3977	57.5123	Avoidance	2.14808e-18
Pseudomonas fulva 12-X	CP002727.1	Proteobacteria	0.999933	0.64	4920769	48.7469	57.3626	Non-Avoidance	2.09367e-11
Escherichia coli KO11FL	CP002516.1	Proteobacteria	3.14934e-17	0.51	4920168	41.5205	57.5306	Avoidance	5.77676e-20
Leptothrix cholodnii SP-6	CP001013.1	Proteobacteria	0.00341839	0.69	4909403	53.0493	58.8205	Avoidance	2.79718e-07
Enterobacter cloacae subsp. cloacae NCTC 9394	FP929040.1	Proteobacteria	0.0013396	0.53	4908759	42.7249	57.0682	Avoidance	3.68941e-16
Escherichia coli W	CP002185.1	Proteobacteria	1.26108e-15	0.51	4900968	41.7711	57.5464	Avoidance	2.1862e-19
Burkholderia xenovorans LB400	CP000270.1	Proteobacteria	0.00649289	0.63	4895836	47.6616	58.38	Avoidance	4.45643e-14
Rhodopseudomonas palustris BisB5	CP000283.1	Proteobacteria	0.157282	0.65	4892717	52.0438	59.6512	Non-Avoidance	1.11728e-09
Salmonella enterica subsp. enterica serovar Heidelberg str. SL476	CP001120.1	Proteobacteria	2.62168e-05	0.52	4888768	42.2306	57.3469	Avoidance	8.56128e-19
Cellulophaga algicola DSM 14237	CP002453.1	Bacteroidetes	5.47617e-05	0.34	4888353	29.0476	52.4368	Avoidance	2.20309e-19
Escherichia coli SE11	AP009240.1	Proteobacteria	1.23135e-20	0.51	4887515	41.5205	57.4789	Avoidance	1.99209e-20
Salmonella enterica subsp. enterica serovar Typhimurium str. D23580	FN424405.1	Proteobacteria	4.26019e-08	0.52	4879400	42.52	57.1757	Avoidance	1.23639e-18
Salmonella enterica subsp. enterica serovar Typhimurium str. ST4/74	CP002487.1	Proteobacteria	3.39958e-05	0.52	4878013	42.3141	57.2841	Avoidance	9.43526e-18
Salmonella enterica subsp. enterica serovar Typhimurium str. SL1344	FQ312003.1	Proteobacteria	5.66882e-11	0.52	4878012	42.3141	57.2841	Avoidance	2.21088e-18
Salmonella enterica subsp. enterica serovar Typhimurium str. 14028S	CP001363.1	Proteobacteria	0.000282449	0.52	4870265	41.9382	57.318	Avoidance	7.38702e-19
Rahnella sp. Y9602	CP002505.1	Proteobacteria	1.83899e-07	0.52	4864217	42.0635	56.4111	Avoidance	1.47136e-18
Pectobacterium carotovorum subsp. carotovorum PC1	CP001657.1	Proteobacteria	5.54739e-05	0.52	4862913	41.9799	56.7856	Avoidance	2.25037e-18
Salmonella enterica subsp. enterica serovar Paratyphi B str. SPB7	CP000886.1	Proteobacteria	3.5883e-05	0.52	4858887	44.0901	57.2841	Avoidance	4.13922e-15
Salmonella enterica subsp. enterica serovar Typhimurium str. LT2	AE006468.1	Proteobacteria	0.00247461	0.52	4857432	42.3559	57.2841	Avoidance	8.49579e-19
Stenotrophomonas maltophilia K279a	AM743169.1	Proteobacteria	1.51473e-09	0.66	4851126	53.7295	58.9035	Avoidance	5.87645e-07
Clostridium phytofermentans ISDg	CP000885.1	Firmicutes	4.18437e-18	0.35	4847594	31.7177	53.1633	Avoidance	9.02511e-25
Shewanella frigidimarina NCIMB 400	CP000447.1	Proteobacteria	5.41769e-05	0.42	4845257	38.9724	55.7467	Avoidance	1.78424e-22
Salmonella enterica subsp. enterica serovar Dublin str. CT_02021853	CP001144.1	Proteobacteria	1.09354e-05	0.52	4842908	42.1408	57.4659	Avoidance	8.6399e-20
Shewanella putrefaciens 200	CP002457.1	Proteobacteria	1.3441e-15	0.44	4840251	39.6825	56.5733	Avoidance	1.28584e-22
Salmonella enterica subsp. enterica serovar Paratyphi C strain RKS4594	CP000857.1	Proteobacteria	1.59538e-13	0.52	4833080	43.9432	57.3615	Avoidance	4.99653e-14
Xanthomonas oryzae pv. oryzicola BLS256	CP003057.1	Proteobacteria	2.1026e-08	0.64	4831739	51.2853	59.0086	Avoidance	4.14127e-09
Mycobacterium avium subsp. paratuberculosis K-10	AE016958.1	Actinobacteria	1	0.69	4829781	60.5749	61.378	Non-Avoidance	0.0966232
Salmonella enterica subsp. enterica serovar Newport str. SL254	CP001113.1	Proteobacteria	7.70242e-05	0.52	4827641	42.4394	57.3155	Avoidance	5.2891e-18
Shigella sonnei Ss046	CP000038.1	Proteobacteria	5.72521e-21	0.51	4825265	41.5622	57.6001	Avoidance	1.45775e-22
Dickeya dadantii Ech586	CP001836.1	Proteobacteria	1.18528e-11	0.54	4818394	42.2306	57.6366	Avoidance	5.91374e-20
Salmonella enterica subsp. enterica serovar Typhimurium str. UK-1	CP002614.1	Proteobacteria	0.00204436	0.52	4817868	42.3559	57.318	Avoidance	4.21101e-19
Enterobacter cloacae SCF1	CP002272.1	Proteobacteria	2.5951e-06	0.57	4814049	42.7713	57.4366	Avoidance	1.00924e-17
Dickeya zeae Ech1591	CP001655.1	Proteobacteria	2.04256e-11	0.55	4813854	42.0986	57.3739	Avoidance	4.02881e-19
Enterobacter asburiae LF7a	CP003026.1	Proteobacteria	2.44159e-06	0.54	4812833	42.8571	57.0992	Avoidance	2.46311e-18
Parabacteroides distasonis ATCC 8503	CP000140.1	Bacteroidetes	0.000388044	0.45	4811379	31.4548	54.4152	Avoidance	3.32464e-24
Salmonella enterica subsp. enterica serovar Agona str. SL483	CP001138.1	Proteobacteria	8.86116e-05	0.52	4798660	42.3559	57.1783	Avoidance	4.82223e-18
Shewanella sp. MR-7	CP000444.1	Proteobacteria	9.5252e-11	0.48	4792610	40.2673	56.2578	Avoidance	2.03888e-20
Salmonella enterica subsp. enterica serovar Typhi str. Ty2	AE014613.1	Proteobacteria	0.00168974	0.52	4791961	41.8546	57.3382	Avoidance	3.52304e-19
Rhizobium leguminosarum bv. trifolii WSM1325	CP001622.1	Proteobacteria	0.857196	0.61	4767043	49.2625	59.1508	Non-Avoidance	7.57916e-14
Starkeya novella DSM 506	CP002026.1	Proteobacteria	0.620734	0.68	4765023	57.1007	61.0017	Non-Avoidance	8.85722e-05
Kineococcus radiotolerans SRS30216	CP000750.2	Actinobacteria	0.00772757	0.74	4761183	66.7092	62.5671	Avoidance	0.00639409
Hyphomicrobium sp. MC1	FQ859181.1	Proteobacteria	0.999995	0.59	4757528	52.005	59.921	Non-Avoidance	5.56941e-09
Salmonella enterica subsp. enterica serovar Choleraesuis str. SC-B67	AE017220.1	Proteobacteria	4.6176e-06	0.52	4755700	42.9	57.2715	Avoidance	5.70042e-19
Chromobacterium violaceum ATCC 12472	AE016825.1	Proteobacteria	0.00765818	0.65	4751080	47.9532	58.5626	Avoidance	1.50272e-14
Escherichia coli O83:H1 str. NRG 857C	CP001855.1	Proteobacteria	9.63047e-18	0.51	4747819	41.4787	57.6496	Avoidance	1.54878e-20
Escherichia coli ATCC 8739	CP000946.1	Proteobacteria	5.30025e-18	0.51	4746218	41.6458	57.569	Avoidance	5.74321e-20
Geobacter sp. M21	CP001661.1	Proteobacteria	0.0337216	0.6	4745806	41.1028	57.9886	Avoidance	1.59205e-19
Yersinia pseudotuberculosis IP 32953	BX936398.1	Proteobacteria	2.12114e-09	0.48	4744671	41.2698	56.6155	Avoidance	6.18115e-21
Aeromonas hydrophila subsp. hydrophila ATCC 7966	CP000462.1	Proteobacteria	3.8562e-07	0.62	4744448	44.8622	57.5084	Avoidance	2.14909e-19
Amycolicicoccus subflavus DQS3-9A1	CP002786.1	Actinobacteria	4.10374e-07	0.62	4738809	56.1224	61.5999	Avoidance	4.75628e-07
Yersinia pseudotuberculosis IP 31758	CP000720.1	Proteobacteria	1.42326e-10	0.48	4723306	40.8939	56.6567	Avoidance	1.85347e-21
Citrobacter koseri ATCC BAA-895	CP000822.1	Proteobacteria	2.6695e-11	0.54	4720462	43.3377	57.5257	Avoidance	5.3075e-17
Magnetococcus sp. MC-1	CP000471.1	Proteobacteria	0.0623551	0.54	4719581	46.692	58.0777	Non-Avoidance	2.5708e-14
Escherichia coli SE15	AP009378.1	Proteobacteria	1.19609e-15	0.51	4717338	41.8964	57.5213	Avoidance	5.60113e-19
Clostridium lentocellum DSM 5427	CP002582.1	Firmicutes	0.81873	0.34	4714237	31.1224	54.4419	Non-Avoidance	5.66441e-26
Rhodoferax ferrireducens T118	CP000267.1	Proteobacteria	0.737561	0.6	4712337	45.4052	56.8762	Non-Avoidance	4.63991e-14
Salmonella enterica subsp. enterica serovar Schwarzengrund str. CVM19633	CP001127.1	Proteobacteria	0.000384168	0.52	4709075	41.9382	57.2959	Avoidance	3.74912e-19
Shewanella sp. W3-18-1	CP000503.1	Proteobacteria	4.55998e-15	0.45	4708380	40.1003	56.4717	Avoidance	3.58475e-22
Shewanella sp. MR-4	CP000446.1	Proteobacteria	1.03191e-12	0.48	4706287	40.2256	56.0489	Avoidance	2.63785e-20
Pantoea ananatis LMG 20103	CP001875.2	Proteobacteria	0.0424593	0.54	4703373	43.609	57.5216	Avoidance	8.21796e-18
Aeromonas salmonicida subsp. salmonicida A449	CP000644.1	Proteobacteria	7.77132e-09	0.59	4702402	43.5673	57.7427	Avoidance	3.88979e-20
Yersinia pestis Antiqua	CP000308.1	Proteobacteria	1.12915e-10	0.48	4702289	41.3952	56.6994	Avoidance	4.99771e-21
Escherichia coli IAI1	CU928160.2	Proteobacteria	1.28578e-21	0.51	4700560	41.5205	57.5373	Avoidance	5.75743e-20
Arthrobacter sp. FB24	CP000454.1	Actinobacteria	0.0080558	0.65	4698945	54.4218	59.7253	Avoidance	1.22662e-06
Yersinia pseudotuberculosis PB1/+	CP001048.1	Proteobacteria	2.27939e-13	0.48	4695619	41.061	56.6989	Avoidance	2.70283e-21
Pseudomonas stutzeri DSM 4166	CP002622.1	Proteobacteria	0.999947	0.64	4689946	50.2089	57.8771	Non-Avoidance	4.13594e-10
Yersinia pseudotuberculosis YPIII	CP000950.1	Proteobacteria	1.25009e-12	0.48	4689441	41.1445	56.7465	Avoidance	1.77824e-21
Escherichia coli str. K-12 substr. DH10B	CP000948.1	Proteobacteria	4.16205e-31	0.51	4686137	41.1715	57.4188	Avoidance	4.87914e-20
Salmonella enterica subsp. enterica serovar Enteritidis str. P125109	AM933172.1	Proteobacteria	1.23839e-12	0.52	4685848	42.4812	57.3312	Avoidance	2.73136e-18
Chloroflexus aggregans DSM 9485	CP001337.1	Chloroflexi	0.987127	0.56	4684931	47.1088	61.6763	Non-Avoidance	4.69642e-18
Marinomonas mediterranea MMB-1	CP002583.1	Proteobacteria	2.54712e-07	0.44	4684316	39.6408	55.4093	Avoidance	2.13542e-18
Bacillus cellulosilyticus DSM 2522	CP002394.1	Firmicutes	0.0367516	0.37	4681672	35.589	55.173	Avoidance	3.53028e-21
Dickeya dadantii Ech703	CP001654.1	Proteobacteria	1.79567e-16	0.55	4679450	42.2306	57.4596	Avoidance	6.12508e-19
Cyanothece sp. PCC 8801	CP001287.1	Cyanobacteria	0.00247503	0.4	4679413	41.0192	55.3401	Avoidance	1.21436e-19
Cyanothece sp. PCC 8802	CP001701.1	Cyanobacteria	0.00272384	0.4	4669813	41.1028	55.3568	Avoidance	1.78587e-19
Beutenbergia cavernae DSM 12333	CP001618.1	Actinobacteria	0.567809	0.73	4669183	64.5833	62.5239	Non-Avoidance	0.304091
Methylomicrobium alcaliphilum	FO082060.1	Proteobacteria	1.72589e-05	0.49	4668296	38.5547	57.3071	Avoidance	2.05871e-21
Clostridium saccharolyticum WM1	CP002109.1	Firmicutes	0.0252491	0.45	4662871	34.6939	55.4489	Avoidance	3.39231e-24
Shewanella putrefaciens CN-32	CP000681.1	Proteobacteria	4.8461e-13	0.44	4659220	39.6825	56.4841	Avoidance	1.05849e-22
Gloeobacter violaceus PCC 7421	BA000045.2	Cyanobacteria	0.68772	0.62	4659019	54.3024	59.0763	Non-Avoidance	6.66748e-05
Salmonella enterica subsp. enterica serovar Gallinarum str. 287/91	AM933173.1	Proteobacteria	9.9884e-09	0.52	4658697	42.5647	57.3335	Avoidance	3.46826e-18
Caulobacter segnis ATCC 21756	CP002008.1	Proteobacteria	0.000104067	0.68	4655622	56.6793	59.697	Avoidance	0.00051191
Spirochaeta smaragdinae DSM 11293	CP002116.1	Spirochaetes	0.268651	0.49	4653970	41.284	57.3609	Non-Avoidance	8.63286e-22
Yersinia pestis CO92	AL590842.1	Proteobacteria	3.76214e-10	0.48	4653728	41.0192	56.7466	Avoidance	2.07564e-21
Shigella flexneri 2002017	CP001383.1	Proteobacteria	3.24374e-21	0.51	4650856	42.602	57.3775	Avoidance	6.77237e-22
Polymorphum gilvum SL003B-26A1	CP002568.1	Proteobacteria	1	0.67	4649365	56.2158	60.6503	Non-Avoidance	0.000179188
Escherichia coli str. K-12 substr. W3110	AP009048.1	Proteobacteria	5.44285e-23	0.51	4646332	41.3952	57.4109	Avoidance	7.37069e-20
Mycobacterium sp. JDM601	CP002329.1	Actinobacteria	0.99433	0.68	4643668	61.4758	61.3838	Non-Avoidance	0.547295
Escherichia coli HS	CP000802.1	Proteobacteria	2.72035e-17	0.51	4643538	41.604	57.6223	Avoidance	2.58037e-20
Yersinia pestis D106004	CP001585.1	Proteobacteria	3.45157e-25	0.48	4640720	41.2546	56.7309	Avoidance	2.03613e-20
Lysinibacillus sphaericus C3-41	CP000817.1	Firmicutes	0.00429534	0.37	4639821	34.2262	54.8866	Avoidance	9.24515e-21
Escherichia coli str. K-12 substr. MG1655	U00096.2	Proteobacteria	1.53605e-20	0.51	4639675	41.3534	57.4109	Avoidance	7.32769e-20
Salmonella enterica subsp. enterica serovar Gallinarum/pullorum str.	CP003047.1	Proteobacteria	2.1185e-05	0.52	4637962	42.4779	57.3491	Avoidance	5.50748e-18
Alicycliphilus denitrificans BC	CP002449.1	Proteobacteria	0.0435087	0.68	4637013	51.2949	58.5634	Avoidance	2.36076e-08
Gemmatimonas aurantiaca T-27	AP009153.1	Gemmatimonadetes	0.998582	0.64	4636964	56.335	61.4015	Non-Avoidance	1.28104e-06
Pedobacter saltans DSM 12145	CP002545.1	Bacteroidetes	0.0438204	0.37	4635236	30.1871	52.3454	Avoidance	3.57866e-20
Fluviicola taffensis DSM 16823	CP002542.1	Bacteroidetes	1.02718e-08	0.36	4633577	32.2891	51.8155	Avoidance	1.44724e-19
Escherichia coli DH1	CP001637.1	Proteobacteria	3.04088e-21	0.51	4630707	41.604	57.375	Avoidance	4.88108e-20
Clostridium ljungdahlii DSM 13528	CP001666.1	Firmicutes	0.00997178	0.31	4630065	29.0004	53.3162	Avoidance	9.00391e-24
Escherichia coli B str. REL606	CP000819.1	Proteobacteria	3.42944e-20	0.51	4629812	41.4787	57.5373	Avoidance	9.13105e-20
Yersinia pestis D182038	CP001589.1	Proteobacteria	2.26583e-13	0.48	4626944	41.9701	56.7377	Avoidance	1.15444e-18
Escherichia coli DH1	AP012030.1	Proteobacteria	3.04531e-25	0.51	4621430	41.8964	57.375	Avoidance	2.65351e-19
Shigella boydii CDC 3083-94	CP001063.1	Proteobacteria	6.86716e-22	0.51	4615997	41.6772	57.5978	Avoidance	6.45436e-23
Yersinia enterocolitica subsp. enterocolitica 8081	AM286415.1	Proteobacteria	6.98936e-08	0.47	4615899	41.1863	56.5224	Avoidance	1.19428e-20
Geobacter bemidjiensis Bem	CP001124.1	Proteobacteria	0.261027	0.6	4615150	41.2281	58.2149	Non-Avoidance	9.13909e-21
Shigella flexneri 2a str. 301	AE005674.2	Proteobacteria	3.28014e-18	0.51	4607202	41.8964	57.2285	Avoidance	3.17625e-21
Shewanella loihica PV-4	CP000606.1	Proteobacteria	7.31065e-07	0.54	4602594	41.1863	55.5025	Avoidance	4.23809e-19
Salmonella enterica subsp. arizonae serovar 62:z4,z23:--	CP000880.1	Proteobacteria	2.1502e-05	0.51	4600800	42.5108	57.2825	Avoidance	8.66783e-17
Yersinia pestis KIM10+	AE009952.1	Proteobacteria	1.00289e-10	0.48	4600755	41.6988	56.7309	Avoidance	1.00134e-20
Shigella flexneri 2a str. 2457T	AE014073.1	Proteobacteria	6.52471e-18	0.51	4599354	41.9382	57.3716	Avoidance	1.20516e-21
Arthrobacter aurescens TC1	CP000474.1	Actinobacteria	0.292266	0.62	4597686	54.329	59.607	Non-Avoidance	3.06045e-06
Yersinia pestis biovar Microtus str. 91001	AE017042.1	Proteobacteria	3.29054e-13	0.48	4595065	41.5205	56.7623	Avoidance	1.63771e-21
Escherichia fergusonii ATCC 35469	CU928158.2	Proteobacteria	8.90776e-15	0.5	4588711	41.8546	57.5074	Avoidance	3.62521e-19
gamma proteobacterium HdN1	FP929140.1	Proteobacteria	0.119187	0.53	4587455	44.7368	58.2597	Non-Avoidance	4.62259e-18
Pantoea ananatis PA13	CP003085.1	Proteobacteria	3.22789e-08	0.54	4586378	42.8989	57.4911	Avoidance	1.11769e-17
Salmonella enterica subsp. enterica serovar Paratyphi A str. ATCC 9150	CP000026.1	Proteobacteria	8.20481e-05	0.52	4585229	42.2723	57.3554	Avoidance	4.26402e-19
Salmonella enterica subsp. enterica serovar Paratyphi A str. AKU_12601	FM200053.1	Proteobacteria	1.29281e-10	0.52	4581797	42.6043	57.3702	Avoidance	4.66214e-19
Escherichia coli BW2952	CP001396.1	Proteobacteria	5.46078e-20	0.51	4578159	41.3534	57.6458	Avoidance	1.11244e-20
Cellvibrio japonicus Ueda107	CP000934.1	Proteobacteria	7.41527e-06	0.52	4576573	43.7761	57.1832	Avoidance	8.86352e-16
Shigella flexneri 5 str. 8401	CP000266.1	Proteobacteria	5.77852e-44	0.51	4574284	42.4745	57.4077	Avoidance	4.06891e-21
Stenotrophomonas maltophilia R551-3	CP001111.1	Proteobacteria	4.91031e-07	0.66	4573969	53.308	58.7269	Avoidance	3.98254e-07
Escherichia coli 'BL21-Gold(DE3)pLysS AG'	CP001665.1	Proteobacteria	3.35928e-16	0.51	4570938	41.6458	57.5373	Avoidance	8.98414e-20
Pseudomonas stutzeri A1501	CP000304.1	Proteobacteria	0.999999	0.64	4567418	50.9607	57.8786	Non-Avoidance	1.12757e-09
Psychromonas ingrahamii 37	CP000510.1	Proteobacteria	2.1482e-06	0.4	4559598	34.5029	53.1862	Avoidance	4.04825e-21
Escherichia coli BL21(DE3)	CP001509.3	Proteobacteria	3.48576e-20	0.51	4558953	41.5205	57.5373	Avoidance	9.00656e-20
Escherichia coli BL21(DE3)	AM946981.2	Proteobacteria	2.91783e-17	0.51	4558947	41.3534	57.5373	Avoidance	7.3779e-20
Pantoea ananatis AJ13355	AP012032.1	Proteobacteria	9.59991e-13	0.54	4555536	43.1078	57.5512	Avoidance	1.22199e-17
Yersinia pestis A1122	CP002956.1	Proteobacteria	4.08377e-10	0.48	4553770	41.0192	56.7216	Avoidance	3.36108e-21
Yersinia pestis Z176003	CP001593.1	Proteobacteria	7.69869e-14	0.48	4553586	41.5751	56.685	Avoidance	2.99659e-19
Yersinia enterocolitica subsp. palearctica Y11	FR729477.2	Proteobacteria	1.51256e-08	0.47	4553420	41.4244	56.8143	Avoidance	7.06863e-21
Yersinia enterocolitica subsp. palearctica 105.5R(r)	CP002246.1	Proteobacteria	3.78177e-14	0.47	4552107	41.4244	56.7321	Avoidance	5.02148e-20
Aeromonas veronii B565	CP002607.1	Proteobacteria	3.55356e-13	0.59	4551783	45.3216	57.6276	Avoidance	2.1839e-16
Pseudomonas stutzeri ATCC 17588 = LMG 11199	CP002881.1	Proteobacteria	0.999288	0.64	4547930	50.4177	57.8724	Non-Avoidance	2.82774e-09
Shewanella denitrificans OS217	CP000302.1	Proteobacteria	2.54816e-06	0.45	4545906	39.8914	55.9065	Avoidance	6.01085e-22
Desulfotomaculum acetoxidans DSM 771	CP001720.1	Firmicutes	0.000660698	0.42	4545624	38.2206	56.1136	Avoidance	5.40342e-23
Stenotrophomonas maltophilia JV3	CP002986.1	Proteobacteria	3.67087e-14	0.67	4544477	53.0552	58.8487	Avoidance	1.14659e-07
Rhizobium leguminosarum bv. trifolii WSM2304	CP001191.1	Proteobacteria	0.206324	0.62	4537948	48.9254	59.1017	Non-Avoidance	3.4263e-13
Yersinia pestis Nepal516	CP000305.1	Proteobacteria	4.28755e-10	0.48	4534590	41.3952	56.7309	Avoidance	1.39947e-21
Yersinia pestis biovar Medievalis str. Harbin 35	CP001608.1	Proteobacteria	4.43819e-11	0.48	4532063	40.8939	56.7309	Avoidance	1.99185e-21
Shigella boydii Sb227	CP000036.1	Proteobacteria	1.17788e-16	0.51	4519823	41.5205	57.5184	Avoidance	1.04922e-22
Enterobacter sp. 638	CP000653.1	Proteobacteria	0.000269607	0.53	4518712	42.2723	57.0722	Avoidance	3.70734e-20
Yersinia pestis Pestoides F	CP000668.1	Proteobacteria	3.68346e-10	0.48	4517345	41.3534	56.8284	Avoidance	6.90584e-22
Rhizobium etli CIAT 652	CP001074.1	Proteobacteria	0.999976	0.62	4513324	50.4846	59.1982	Non-Avoidance	1.5045e-11
Marivirga tractuosa DSM 4126	CP002349.1	Bacteroidetes	3.56072e-05	0.36	4511574	31.8163	52.1348	Avoidance	8.57724e-22
Roseobacter litoralis Och 149	CP002623.1	Proteobacteria	1.35536e-10	0.57	4505211	46.4077	58.6331	Avoidance	6.21261e-13
Yersinia pestis Angola	CP000901.1	Proteobacteria	1.48297e-11	0.48	4504254	41.1715	56.6782	Avoidance	3.06816e-21
Dechloromonas aromatica RCB	CP000089.1	Proteobacteria	0.999544	0.59	4501104	46.7001	58.1133	Non-Avoidance	6.68823e-17
Thauera sp. MZ1T	CP001281.2	Proteobacteria	0.274821	0.68	4496212	52.7987	59.6396	Non-Avoidance	7.5284e-08
Mycobacterium canettii CIPT 140010059	HE572590.1	Actinobacteria	0.984299	0.66	4482059	59.6104	61.3287	Non-Avoidance	0.0251037
Burkholderia phytofirmans PsJN	CP001052.1	Proteobacteria	0.00461069	0.63	4467537	47.9167	58.3333	Avoidance	5.00017e-13
Salmonella bongori NCTC 12419	FR877557.1	Proteobacteria	1.26213e-11	0.51	4460105	41.7615	57.4545	Avoidance	1.79512e-19
Alteromonas macleodii str. 'Deep ecotype'	CP001103.2	Proteobacteria	2.80016e-05	0.45	4448980	38.8889	54.5253	Avoidance	9.74354e-15
Acidovorax sp. JS42	CP000539.1	Proteobacteria	0.486948	0.66	4448856	50.2924	57.6789	Non-Avoidance	3.24325e-09
Cytophaga hutchinsonii ATCC 33406	CP000383.1	Bacteroidetes	0.00561496	0.39	4433218	33.0357	52.6336	Avoidance	9.78734e-20
Xenorhabdus nematophila ATCC 19061	FN667742.1	Proteobacteria	1.01443e-13	0.44	4432590	39.6825	56.9028	Avoidance	1.94151e-22
Mycobacterium tuberculosis F11	CP000717.1	Actinobacteria	1	0.66	4424435	59.4372	61.2547	Non-Avoidance	0.0344611
Marinobacter adhaerens HP15	CP001978.1	Proteobacteria	0.981102	0.57	4421911	48.4962	58.7402	Non-Avoidance	7.4213e-13
Mycobacterium tuberculosis H37Ra	CP000611.1	Actinobacteria	0.99997	0.66	4419977	59.4805	61.2717	Non-Avoidance	0.0358993
Sebaldella termitidis ATCC 33386	CP001739.1	Fusobacteria	0.22878	0.33	4418842	28.2313	51.4906	Non-Avoidance	2.28917e-19
Burkholderia gladioli BSR3	CP002599.1	Proteobacteria	2.67657e-11	0.67	4413616	48.6395	59.2355	Avoidance	3.97744e-14
Chelativorans sp. BNC1	CP000390.1	Proteobacteria	0.998097	0.61	4412446	50.543	60.673	Non-Avoidance	3.16435e-12
Mycobacterium tuberculosis H37Rv	AL123456.3	Actinobacteria	0.999925	0.66	4411532	59.3939	61.2717	Non-Avoidance	0.0261646
Polaromonas naphthalenivorans CJ2	CP000529.1	Proteobacteria	0.763018	0.63	4410291	45.99	56.8383	Non-Avoidance	4.73038e-13
Oscillibacter valericigenes Sjm18-20	AP012044.1	Firmicutes	0.0504964	0.53	4410036	41.5508	56.6941	Non-Avoidance	3.45272e-22
Nitrobacter hamburgensis X14	CP000319.1	Proteobacteria	0.795249	0.62	4406967	53.6341	59.535	Non-Avoidance	1.92964e-06
Mycobacterium tuberculosis CDC1551	AE000516.2	Actinobacteria	0.999487	0.66	4403837	59.697	61.2717	Non-Avoidance	0.0534988
Mycobacterium tuberculosis CCDC5079	CP001641.1	Actinobacteria	0.999514	0.66	4398812	59.9717	61.2717	Non-Avoidance	0.0600268
Mycobacterium tuberculosis CTRI-2	CP002992.1	Actinobacteria	0.999962	0.66	4398525	59.4372	61.2717	Non-Avoidance	0.0309288
Mycobacterium tuberculosis KZN 1435	CP001658.1	Actinobacteria	0.999999	0.66	4398250	59.8268	61.2887	Non-Avoidance	0.0714513
Arthrobacter chlorophenolicus A6	CP001341.1	Actinobacteria	0.000497251	0.66	4395537	54.9979	59.61	Avoidance	5.86754e-06
Mycobacterium tuberculosis KZN 4207	CP001662.1	Actinobacteria	0.999997	0.66	4394985	59.4805	61.2717	Non-Avoidance	0.0399066
Odoribacter splanchnicus DSM 20712	CP002544.1	Bacteroidetes	0.906414	0.43	4392288	30.9738	53.4992	Non-Avoidance	1.08865e-23
Mycobacterium africanum GM041182	FR878060.1	Actinobacteria	0.999783	0.66	4389314	59.4372	61.2547	Non-Avoidance	0.0309288
Cronobacter turicensis z3032	FN543093.2	Proteobacteria	0.000253238	0.57	4384463	42.6483	57.6166	Avoidance	2.07453e-20
Rhizobium etli CFN 42	CP000133.1	Proteobacteria	0.21886	0.61	4381608	50.0211	59.0729	Non-Avoidance	9.85318e-12
Tsukamurella paurometabola DSM 20162	CP001966.1	Actinobacteria	0.99661	0.68	4379918	59.2687	61.2848	Non-Avoidance	0.044644
Azoarcus sp. BH72	AM406670.1	Proteobacteria	0.303502	0.68	4376040	51.5873	59.7737	Non-Avoidance	4.47467e-10
Mycobacterium bovis BCG str. Pasteur 1173P2	AM408590.1	Actinobacteria	0.999829	0.66	4374522	59.3939	61.2717	Non-Avoidance	0.0292336
Mycobacterium bovis BCG str. Tokyo 172	AP010918.1	Actinobacteria	0.999829	0.66	4371711	59.3939	61.2717	Non-Avoidance	0.0292336
Shigella dysenteriae Sd197	CP000034.1	Proteobacteria	5.56712e-13	0.51	4369232	41.604	57.5061	Avoidance	3.41306e-22
Pantoea sp. At-9b	CP002433.1	Proteobacteria	1.77413e-10	0.55	4368708	43.985	57.5895	Avoidance	8.37725e-19
Cronobacter sakazakii ATCC BAA-894	CP000783.1	Proteobacteria	0.0297765	0.57	4368373	43.29	57.781	Avoidance	6.93237e-18
Rhodospirillum centenum SW	CP000613.2	Proteobacteria	0.106834	0.7	4355543	58.8555	61.9259	Non-Avoidance	0.0251486
Rhodospirillum rubrum ATCC 11170	CP000230.1	Proteobacteria	0.947548	0.65	4352825	54.386	60.7733	Non-Avoidance	1.63088e-06
Rhodospirillum rubrum F11	CP003046.1	Proteobacteria	0.999611	0.65	4352825	54.6366	60.7733	Non-Avoidance	8.63999e-07
Mycobacterium bovis BCG str. Mexico	CP002095.1	Actinobacteria	0.999829	0.66	4350386	59.3939	61.2717	Non-Avoidance	0.0292336
Leptospira interrogans serovar Lai str. IPAV	CP001221.1	Spirochaetes	0.000307591	0.35	4349158	35.5844	53.901	Avoidance	7.42841e-20
Leptospira interrogans serovar Lai str. 56601	AE010300.2	Spirochaetes	0.0002078	0.35	4338762	35.5844	53.901	Avoidance	7.42841e-20
Pseudogulbenkiania sp. NH8B	AP012224.1	Proteobacteria	0.000471265	0.64	4332995	47.6608	58.8183	Avoidance	1.30292e-14
Marinobacter aquaeolei VT8	CP000514.1	Proteobacteria	0.812313	0.57	4326849	47.2013	58.5867	Non-Avoidance	2.56055e-16
Jannaschia sp. CCS1	CP000264.1	Proteobacteria	0.781045	0.62	4317977	50	58.7726	Non-Avoidance	8.09153e-11
Candidatus Nitrospira defluvii	FP929003.1	Nitrospirae	0.931946	0.59	4317083	47.534	60.6301	Non-Avoidance	9.96547e-16
Granulicella tundricola	CP002480.1	Acidobacteria	4.63854e-05	0.61	4309153	49.2063	58.4352	Avoidance	1.91203e-13
Saccharomonospora viridis DSM 43017	CP001683.1	Actinobacteria	0.313533	0.67	4308349	61.8619	62.3141	Non-Avoidance	0.589596
Shewanella amazonensis SB2B	CP000507.1	Proteobacteria	2.98235e-16	0.54	4306142	42.6483	57.1615	Avoidance	1.12078e-18
Methylocella silvestris BL2	CP001280.1	Proteobacteria	0.87415	0.63	4305430	52.7181	60.1562	Non-Avoidance	3.91043e-09
Geobacter sp. FRC-32	CP001390.1	Proteobacteria	0.920556	0.53	4304501	39.3066	57.9149	Non-Avoidance	1.22798e-22
Bacillus clausii KSM-K16	AP006627.1	Firmicutes	4.56213e-13	0.45	4303871	37.9282	56.6376	Avoidance	2.82254e-24
Aromatoleum aromaticum EbN1	CR555306.1	Proteobacteria	0.159205	0.65	4296230	50.2506	59.4639	Non-Avoidance	4.18849e-10
Clostridium difficile 630	AM180355.1	Firmicutes	3.52183e-07	0.29	4290252	26.817	53.9469	Avoidance	1.72793e-21
Desulfovibrio salexigens DSM 2638	CP001649.1	Proteobacteria	7.14451e-06	0.47	4289847	38.3481	56.6682	Avoidance	5.67112e-23
Roseburia intestinalis XB6B4	FP929050.1	Firmicutes	1.88883e-08	0.41	4286292	34.5578	55.5152	Avoidance	5.57092e-21
Ferrimonas balearica DSM 9799	CP002209.1	Proteobacteria	1.6297e-18	0.6	4279159	46.1571	58.177	Avoidance	1.26883e-17
Leptospira interrogans serovar Copenhageni str. Fiocruz L1-130	AE016823.1	Spirochaetes	0.0293028	0.35	4277185	36.1905	53.901	Avoidance	1.26075e-19
Cellulomonas fimi ATCC 484	CP002666.1	Actinobacteria	0.998335	0.75	4266344	65.5187	62.2668	Non-Avoidance	0.0435851
Sanguibacter keddieii DSM 10542	CP001819.1	Actinobacteria	0.437064	0.72	4253413	60.4891	61.0189	Non-Avoidance	0.119958
Arthrobacter phenanthrenivorans Sphe3	CP002379.1	Actinobacteria	0.0656599	0.66	4250414	55.3247	59.4924	Non-Avoidance	7.03045e-05
Bacteroides salanitronis DSM 18170	CP002530.1	Bacteroidetes	2.81482e-06	0.47	4242803	32.7756	55.4779	Avoidance	9.58328e-23
Xenorhabdus bovienii SS-2004	FN667741.1	Proteobacteria	4.46352e-21	0.45	4225498	40.1838	56.9141	Avoidance	4.89521e-20
Bacillus licheniformis ATCC 14580	AE017333.1	Firmicutes	0.000128511	0.46	4222645	36.9996	56.5087	Avoidance	7.80608e-22
Bacillus licheniformis ATCC 14580	CP000002.3	Firmicutes	6.41974e-06	0.46	4222597	36.7046	56.538	Avoidance	3.07156e-22
Bacillus subtilis subsp. subtilis str. 168	AL009126.3	Firmicutes	0.000627371	0.44	4215606	36.132	55.7463	Avoidance	3.045e-22
Bacillus subtilis subsp. spizizenii TU-B-10	CP002905.1	Firmicutes	0.000884546	0.44	4207222	36.2434	55.8258	Avoidance	3.27503e-22
Bacillus halodurans C-125	BA000004.3	Firmicutes	0.00357759	0.44	4202352	38.0117	56.406	Avoidance	2.15087e-21
Sphingobium sp. SYK-6	AP012222.1	Proteobacteria	0.0808455	0.66	4199332	55.0961	59.9625	Non-Avoidance	3.85261e-06
Clostridium difficile R20291	FN545816.1	Firmicutes	0.688451	0.29	4191339	27.0677	53.513	Non-Avoidance	9.90347e-21
Thermobispora bispora DSM 43833	CP001874.1	Actinobacteria	1	0.72	4189976	61.7794	62.9024	Non-Avoidance	0.531599
Sodalis glossinidius str. 'morsitans'	AP008232.1	Proteobacteria	0.0400285	0.55	4171146	42.52	57.2196	Avoidance	1.56054e-20
Beijerinckia indica subsp. indica ATCC 9039	CP001016.1	Proteobacteria	0.999997	0.57	4170153	50.5689	58.9406	Non-Avoidance	1.06533e-10
Bacillus atrophaeus 1942	CP002207.1	Firmicutes	0.00056373	0.43	4168266	36.2991	55.6708	Avoidance	6.90724e-22
Clostridium botulinum A2 str. Kyoto	CP001581.1	Firmicutes	9.08654e-13	0.28	4155278	29.0433	53.8785	Avoidance	6.24646e-23
Acinetobacter oleivorans DR1	CP002080.1	Proteobacteria	7.59036e-23	0.39	4152543	38.2217	54.952	Avoidance	1.01665e-20
Roseburia intestinalis M50/1	FP929049.1	Firmicutes	4.74826e-06	0.42	4143550	33.657	55.8933	Avoidance	3.66133e-21
Acinetobacter baumannii TCDC-AB0715	CP002522.2	Proteobacteria	1.34159e-10	0.39	4138388	38.4745	54.6859	Avoidance	1.98613e-16
Glaciecola nitratireducens FR1064	CP003060.1	Proteobacteria	0.00866355	0.42	4134229	36.9996	54.7077	Avoidance	3.11027e-19
Roseobacter denitrificans OCh 114	CP000362.1	Proteobacteria	1.5177e-07	0.59	4133097	47.2849	58.7111	Avoidance	2.96687e-12
Acidobacterium capsulatum ATCC 51196	CP001472.1	Acidobacteria	0.000424659	0.6	4127356	49.3734	59.5131	Avoidance	8.58379e-12
Burkholderia pseudomallei 1710b	CP000124.1	Proteobacteria	0.00470096	0.68	4126292	51.5306	58.9887	Avoidance	7.83436e-07
Bordetella pertussis CS	CP002695.1	Proteobacteria	1.5912e-05	0.68	4124236	50.2506	58.6303	Avoidance	2.27913e-09
Cellulomonas flavigena DSM 20109	CP001964.1	Actinobacteria	0.615773	0.74	4123179	65.3486	62.3007	Non-Avoidance	0.0743007
Clostridium difficile CD196	FN538970.1	Firmicutes	0.134924	0.29	4110554	27.193	53.6963	Non-Avoidance	9.10194e-22
Janthinobacterium sp. Marseille	CP000269.1	Proteobacteria	0.586806	0.54	4110251	41.1863	56.4124	Non-Avoidance	9.50588e-20
Ruegeria pomeroyi DSS-3	CP000031.1	Proteobacteria	0.0102653	0.64	4109442	51.3274	59.7432	Avoidance	4.05731e-08
Burkholderia pseudomallei MSHR346	CP001408.1	Proteobacteria	1.25626e-05	0.68	4098576	49.8724	58.9623	Avoidance	8.43343e-09
Bacillus subtilis BSn5	CP002468.1	Firmicutes	0.000228008	0.44	4093599	36.2991	56.2365	Avoidance	7.02484e-25
Bacillus cytotoxicus NVH 391-98	CP000764.1	Firmicutes	2.189e-06	0.36	4087024	34.2687	55.6311	Avoidance	4.16369e-21
Nitrosococcus halophilus Nc4	CP001798.1	Proteobacteria	0.00945046	0.52	4079427	44.2774	59.1447	Avoidance	6.69972e-15
Legionella longbeachae NSW150	FN650140.1	Proteobacteria	0.0185148	0.37	4077332	32.7434	56.24	Avoidance	6.48869e-23
Burkholderia sp. CCGE1003	CP002217.1	Proteobacteria	1.8467e-06	0.63	4077097	47.7466	58.8198	Avoidance	1.50903e-13
Burkholderia pseudomallei K96243	BX571965.1	Proteobacteria	0.000966417	0.68	4074542	49.0518	59.0046	Avoidance	1.42065e-10
Ramlibacter tataouinensis TTB310	CP000245.1	Proteobacteria	0.0181407	0.7	4070193	56.3492	59.2197	Avoidance	0.0067989
Clostridium cellulolyticum H10	CP001348.1	Firmicutes	0.221187	0.37	4068724	32.6531	53.7896	Non-Avoidance	5.04085e-24
Proteus mirabilis	AM942759.1	Proteobacteria	1.45616e-29	0.39	4063606	37.9282	55.6628	Avoidance	6.14883e-24
Burkholderia sp. CCGE1001	CP002519.1	Proteobacteria	1.79368e-09	0.64	4063449	48.3776	58.8669	Avoidance	5.03076e-13
Halomonas elongata DSM 2581	FN869568.1	Proteobacteria	0.22249	0.64	4061296	52.005	58.6123	Non-Avoidance	1.41719e-08
Treponema primitia ZAS-2	CP001843.1	Spirochaetes	1.11476e-16	0.51	4059867	42.602	57.2973	Avoidance	1.37782e-15
Leadbetterella byssophila DSM 17132	CP002305.1	Bacteroidetes	3.78048e-05	0.4	4059653	33.5034	53.1623	Avoidance	2.44172e-19
Ralstonia eutropha H16	AM260479.1	Proteobacteria	0.000548602	0.66	4052032	50.7937	58.5649	Avoidance	1.8964e-10
Acinetobacter baumannii AB0057	CP001182.1	Proteobacteria	3.05251e-19	0.39	4050513	38.6009	55.1344	Avoidance	2.10345e-20
Methylibium petroleiphilum PM1	CP000555.1	Proteobacteria	0.00563822	0.69	4044195	54.6987	59.5238	Avoidance	3.2909e-05
Caulobacter crescentus NA1000	CP001340.1	Proteobacteria	0.999983	0.67	4042929	56.8505	59.9855	Non-Avoidance	0.00065976
Desulfovibrio vulgaris str. 'Miyazaki F'	CP001197.1	Proteobacteria	0.105815	0.67	4040304	51.1798	59.6845	Non-Avoidance	6.8171e-11
Bacillus subtilis subsp. spizizenii str. W23	CP002183.1	Firmicutes	0.0105389	0.44	4027676	36.5497	55.9376	Avoidance	5.35066e-22
Erwinia pyrifoliae	FP236842.1	Proteobacteria	0.0190833	0.53	4026322	42.0143	57.2804	Avoidance	7.1258e-19
Erwinia pyrifoliae DSM 12163	FN392235.1	Proteobacteria	0.0270974	0.53	4026286	42.7296	57.2525	Avoidance	1.28259e-17
Pantoea vagans C9-1	CP002206.1	Proteobacteria	3.31529e-06	0.56	4024986	43.6926	57.344	Avoidance	1.1116e-16
Intrasporangium calvum DSM 43043	CP002343.1	Actinobacteria	0.820367	0.71	4024382	60.8934	61.692	Non-Avoidance	0.331535
Caulobacter crescentus CB15	AE005673.1	Proteobacteria	0.881169	0.67	4016947	56.4745	59.9855	Non-Avoidance	0.000413127
Rhodomicrobium vannielii ATCC 17100	CP002292.1	Proteobacteria	3.42125e-06	0.62	4014469	51.5038	59.898	Avoidance	3.75082e-11
Bacillus subtilis subsp. subtilis RO-NN-1	CP002906.1	Firmicutes	0.00462266	0.44	4011949	36.4935	55.7781	Avoidance	3.52343e-21
Pelobacter propionicus DSM 2379	CP000482.1	Proteobacteria	0.362332	0.59	4008000	44.528	58.7163	Non-Avoidance	4.39777e-17
Agrobacterium radiobacter K84	CP000628.1	Proteobacteria	0.268114	0.6	4005130	48.4269	59.0985	Non-Avoidance	8.64819e-14
Bacteroides helcogenes P 36-108	CP002352.1	Bacteroidetes	3.01022e-13	0.45	3998906	31.0823	53.7685	Avoidance	2.68385e-22
Geobacter metallireducens GS-15	CP000148.1	Proteobacteria	0.00188539	0.6	3997420	44.6533	58.9699	Avoidance	1.97418e-18
Phenylobacterium zucineum HLK1	CP000747.1	Proteobacteria	0.793577	0.71	3996255	59.6491	61.1913	Non-Avoidance	0.0871706
Clostridium botulinum F str. Langeland	CP000728.1	Firmicutes	1.23834e-08	0.28	3995387	28.8288	54.1856	Avoidance	1.77343e-23
Bacillus amyloliquefaciens LL3	CP002634.1	Firmicutes	0.00326467	0.46	3995227	37.0068	56.137	Avoidance	1.0088e-21
Clostridium botulinum F str. 230613	CP002011.1	Firmicutes	6.6767e-08	0.28	3993083	28.699	54.0199	Avoidance	7.13214e-23
Clostridium botulinum A3 str. Loch Maree	CP000962.1	Firmicutes	1.72632e-08	0.28	3992906	28.8288	54.0978	Avoidance	2.7162e-24
Acinetobacter baumannii MDR-ZJ06	CP001937.1	Proteobacteria	9.49202e-16	0.39	3991133	39.1066	55.2669	Avoidance	1.13919e-18
Burkholderia pseudomallei 1106a	CP000572.1	Proteobacteria	0.0658027	0.68	3988455	50.0425	59.0206	Non-Avoidance	2.27492e-08
Microbacterium testaceum StLB037	AP012052.1	Actinobacteria	2.77375e-06	0.7	3982034	60.4891	60.557	Avoidance	0.283475
Bacillus amyloliquefaciens DSM 7	FN597644.1	Firmicutes	0.0028773	0.46	3980199	36.5497	56.2645	Avoidance	1.04502e-24
Clostridium botulinum Ba4 str. 657	CP001083.1	Firmicutes	9.44212e-12	0.28	3977794	28.699	54.0592	Avoidance	8.05847e-24
Acinetobacter baumannii ATCC 17978	CP000521.1	Proteobacteria	1.02172e-16	0.39	3976747	39.3074	54.9738	Avoidance	2.86591e-19
Solibacillus silvestris StLB046	AP012157.1	Firmicutes	0.000451988	0.39	3969327	33.1226	54.5011	Avoidance	4.35029e-21
Desulfotomaculum ruminis DSM 2154	CP002780.1	Firmicutes	0.0113332	0.47	3969014	41.7711	57.4989	Avoidance	1.95308e-21
Clostridium kluyveri DSM 555	CP000673.1	Firmicutes	2.73225e-09	0.32	3964618	29.6104	53.9519	Avoidance	6.0997e-26
Clostridium botulinum B1 str. Okra	CP000939.1	Firmicutes	3.12729e-09	0.28	3958233	28.9146	53.9062	Avoidance	2.36803e-23
Pelagibacterium halotolerans B2	CP003075.1	Proteobacteria	0.888953	0.61	3944837	50.8929	59.3612	Non-Avoidance	2.52249e-10
Desulfococcus oleovorans Hxd3	CP000859.1	Proteobacteria	0.29626	0.56	3944167	42.3936	57.9214	Non-Avoidance	2.12751e-19
Gluconacetobacter diazotrophicus PAl 5	AM889285.1	Proteobacteria	0.101211	0.66	3944163	57.3114	60.8783	Non-Avoidance	0.000594661
Desulfomicrobium baculatum DSM 4028	CP001629.1	Proteobacteria	0.0291588	0.59	3942657	42.8571	57.916	Avoidance	4.26762e-18
Ralstonia pickettii 12J	CP001068.1	Proteobacteria	7.10123e-08	0.63	3942557	50.5848	58.5362	Avoidance	8.86426e-12
Clostridium acetobutylicum DSM 1731	CP002660.1	Firmicutes	7.47525e-09	0.31	3942462	29.1775	52.6206	Avoidance	8.12923e-24
Clostridium acetobutylicum ATCC 824	AE001437.1	Firmicutes	1.1678e-08	0.31	3940880	29.1775	52.6299	Avoidance	4.00083e-24
Acinetobacter baumannii 1656-2	CP001921.1	Proteobacteria	6.04891e-17	0.39	3940614	38.4745	55.2669	Avoidance	6.05446e-20
Clostridium acetobutylicum EA 2018	CP002118.1	Firmicutes	3.92026e-08	0.31	3940230	29.3074	52.6046	Avoidance	9.68526e-24
Bacillus amyloliquefaciens XH7	CP002927.1	Firmicutes	0.00898816	0.46	3939203	36.9615	56.3094	Avoidance	1.29736e-23
Bacillus amyloliquefaciens TA208	CP002627.1	Firmicutes	0.000199502	0.46	3937511	36.8839	56.0585	Avoidance	2.69951e-22
Acinetobacter baumannii	CU459141.1	Proteobacteria	1.0199e-17	0.39	3936291	38.5588	54.9738	Avoidance	2.07529e-20
Cupriavidus metallidurans CH34	CP000352.1	Proteobacteria	0.111885	0.64	3928089	50.4595	58.8711	Non-Avoidance	1.17422e-11
Sinorhizobium fredii NGR234	CP001389.1	Proteobacteria	0.000167033	0.63	3925702	50.2318	59.8621	Avoidance	3.06102e-14
Clostridium botulinum H04402 065	FR773526.1	Firmicutes	1.748e-09	0.28	3919740	28.7859	54.0864	Avoidance	2.17551e-23
Bacillus amyloliquefaciens FZB42	CP000560.1	Firmicutes	0.180752	0.46	3918589	36.3826	55.9204	Non-Avoidance	4.02684e-23
Geobacter lovleyi SZ	CP001089.1	Proteobacteria	0.999313	0.55	3917761	42.6065	58.0982	Non-Avoidance	7.99526e-20
Parvibaculum lavamentivorans DS-1	CP000774.1	Proteobacteria	0.923351	0.62	3914745	52.548	59.8605	Non-Avoidance	1.30788e-07
Burkholderia pseudomallei 668	CP000570.1	Proteobacteria	4.17139e-05	0.68	3912947	50.2976	59.1361	Avoidance	1.21276e-08
Novosphingobium sp. PP1Y	FR856862.1	Proteobacteria	0.810211	0.64	3911486	54.4458	59.9731	Non-Avoidance	8.66791e-07
Erwinia sp. Ejp617	CP002124.1	Proteobacteria	0.104604	0.54	3909168	43.2364	57.1475	Non-Avoidance	1.53487e-17
Sinorhizobium meliloti SM11	CP001830.1	Proteobacteria	0.00165539	0.63	3908022	49.9368	59.7689	Avoidance	8.52099e-14
Burkholderia glumae BGR1	CP001503.2	Proteobacteria	0.000397584	0.68	3906507	48.6304	59.2516	Avoidance	7.69702e-12
Acinetobacter baumannii ACICU	CP000863.1	Proteobacteria	2.37079e-19	0.39	3904116	38.6009	55.086	Avoidance	1.91118e-20
Marinomonas posidonica IVIA-Po-181	CP002771.1	Proteobacteria	3.42966e-10	0.44	3899940	39.4319	55.1804	Avoidance	2.2877e-17
Clostridium kluyveri NBRC 12016	AP009049.1	Firmicutes	0.000645156	0.32	3896121	30.6061	53.9507	Avoidance	1.21466e-25
Geobacillus thermoglucosidasius C56-YS93	CP002835.1	Firmicutes	0.000408108	0.44	3893306	37.5895	58.4321	Avoidance	2.26588e-25
Gluconacetobacter diazotrophicus PAl 5	CP001189.1	Proteobacteria	0.999186	0.66	3887492	55.9315	60.9987	Non-Avoidance	2.41141e-05
Clostridium botulinum A str. ATCC 3502	AM412317.1	Firmicutes	2.78387e-05	0.28	3886916	28.4856	54.3334	Avoidance	3.22092e-23
Pusillimonas sp. T7-7	CP002663.1	Proteobacteria	3.07226e-09	0.57	3883605	45.6976	56.8128	Avoidance	5.00421e-15
Erwinia tasmaniensis	CU468135.1	Proteobacteria	0.00343051	0.54	3883467	42.2723	57.3577	Avoidance	8.43369e-20
Cupriavidus necator N-1	CP002877.1	Proteobacteria	8.70257e-10	0.66	3872936	50.5013	58.5308	Avoidance	7.77006e-11
Burkholderia cenocepacia J2315	AM747720.1	Proteobacteria	3.93778e-06	0.67	3870082	49.8946	58.9526	Avoidance	3.99585e-10
Maribacter sp. HTCC2170	CP002157.1	Bacteroidetes	4.47071e-07	0.37	3868304	30.4161	53.98	Avoidance	1.48382e-21
Clostridium botulinum A str. ATCC 19397	CP000726.1	Firmicutes	2.49327e-07	0.28	3863450	28.9146	53.9739	Avoidance	1.73069e-23
Acinetobacter calcoaceticus PHEA-2	CP002177.1	Proteobacteria	8.59833e-17	0.39	3862530	38.3902	55.1601	Avoidance	3.66082e-21
Arthrobacter arilaitensis	FQ311875.1	Actinobacteria	0.0735988	0.59	3859257	51.3605	58.3182	Non-Avoidance	2.95428e-10
Bacillus pseudofirmus OF4	CP001878.2	Firmicutes	3.24819e-05	0.4	3858997	34.6818	56.198	Avoidance	8.0404e-23
Treponema azotonutricium ZAS-9	CP001841.1	Spirochaetes	3.45587e-24	0.5	3855671	42.9847	57.6895	Avoidance	8.75254e-14
Desulfobulbus propionicus DSM 2032	CP002364.1	Proteobacteria	0.995414	0.59	3851869	43.1548	57.5314	Non-Avoidance	1.42916e-17
Clostridium thermocellum ATCC 27405	CP000568.1	Firmicutes	0.561625	0.39	3843301	35.8396	55.4558	Non-Avoidance	1.70815e-23
Fibrobacter succinogenes subsp. succinogenes S85	CP002158.1	Fibrobacteres	0.0706798	0.48	3843004	38.6447	56.3166	Non-Avoidance	9.52587e-20
Fibrobacter succinogenes subsp. succinogenes S85	CP001792.1	Fibrobacteres	0.557424	0.48	3842635	38.5166	56.3009	Non-Avoidance	1.51383e-20
Muricauda ruestringensis DSM 13258	CP002999.1	Bacteroidetes	0.0110599	0.41	3842422	32.7273	55.1838	Avoidance	2.32421e-20
Geobacillus sp. Y4.1MC1	CP002293.1	Firmicutes	8.71732e-05	0.44	3840330	37.8827	58.3845	Avoidance	1.06313e-25
Sinorhizobium meliloti AK83	CP002781.1	Proteobacteria	0.0201037	0.63	3820344	49.389	59.9052	Avoidance	3.33256e-15
Geobacter sulfurreducens PCA	AE017180.1	Proteobacteria	0.044226	0.61	3814139	45.1327	59.0844	Avoidance	3.60132e-19
Edwardsiella ictaluri 93-146	CP001600.1	Proteobacteria	2.74241e-11	0.57	3812315	44.7619	57.3597	Avoidance	1.29443e-16
Burkholderia thailandensis E264	CP000086.1	Proteobacteria	0.000430876	0.67	3809201	50.9354	59.0589	Avoidance	7.85344e-08
Ralstonia eutropha JMP134	CP000090.1	Proteobacteria	6.3024e-08	0.65	3806533	50.8217	58.4026	Avoidance	5.58844e-10
Erwinia amylovora ATCC 49946	FN666575.1	Proteobacteria	1.53411e-07	0.54	3805874	42.523	57.3967	Avoidance	6.36282e-19
Erwinia amylovora CFBP1430	FN434113.1	Proteobacteria	6.48753e-06	0.54	3805573	43.3166	57.4206	Avoidance	7.25344e-18
Clostridium botulinum B str. Eklund 17B	CP001056.1	Firmicutes	3.79548e-13	0.28	3800327	27.9279	53.1324	Avoidance	1.59011e-23
Gramella forsetii KT0803	CU207366.1	Bacteroidetes	0.000118315	0.37	3798465	31.8182	53.265	Avoidance	8.70667e-21
Acidovorax ebreus TPSY	CP001392.1	Proteobacteria	0.677355	0.67	3796573	50.0835	57.8887	Non-Avoidance	3.98375e-09
Dinoroseobacter shibae DFL 12	CP000830.1	Proteobacteria	0.999987	0.66	3789584	53.2581	59.2904	Non-Avoidance	1.28398e-06
Nitrosomonas sp. Is79A3	CP002876.1	Proteobacteria	0.217666	0.45	3783444	36.675	55.5352	Non-Avoidance	3.97206e-21
Sinorhizobium medicae WSM419	CP000738.1	Proteobacteria	0.0114902	0.62	3781904	49.094	59.8397	Avoidance	1.07087e-15
Clostridium cf. saccharolyticum K10	FP929037.1	Firmicutes	0.162028	0.48	3769775	37.8205	55.8591	Non-Avoidance	2.05646e-19
Xanthomonas albilineans	FP565176.1	Proteobacteria	2.71432e-07	0.63	3768695	52.0886	59.1015	Avoidance	3.84514e-08
Cellulophaga lytica DSM 7489	CP002534.1	Bacteroidetes	0.0720247	0.32	3765936	28.7013	51.6104	Non-Avoidance	4.08737e-20
Vibrio harveyi ATCC BAA-1116	CP000789.1	Proteobacteria	2.26386e-26	0.46	3765351	38.3503	56.009	Avoidance	1.71839e-22
Acinetobacter baumannii AB307-0294	CP001172.1	Proteobacteria	8.44358e-18	0.39	3760981	38.4324	54.9913	Avoidance	2.82235e-20
Clostridium botulinum A str. Hall	CP000727.1	Firmicutes	4.42536e-06	0.28	3760560	28.8288	53.9739	Avoidance	1.64887e-23
Edwardsiella tarda EIB202	CP001135.1	Proteobacteria	3.55116e-05	0.6	3760463	45.0415	57.1905	Avoidance	7.11276e-15
Ruminococcus obeum A2-162	FP929054.1	Firmicutes	0.00255942	0.42	3757491	33.0586	56.3698	Avoidance	5.77473e-21
Coraliomargarita akajimensis DSM 45221	CP001998.1	Verrucomicrobia	0.970628	0.54	3750771	43.4099	55.9328	Non-Avoidance	3.05013e-15
Acidiphilium multivorum AIU301	AP012035.1	Proteobacteria	0.998893	0.68	3749411	56.7669	61.2355	Non-Avoidance	0.00039647
Oligotropha carboxidovorans OM5	CP001196.1	Proteobacteria	0.999947	0.62	3745629	53.7176	59.5546	Non-Avoidance	8.3562e-07
Xylanimonas cellulosilytica DSM 15894	CP001821.1	Actinobacteria	0.999694	0.72	3742776	63.0202	62.0912	Non-Avoidance	0.770181
Rhodobacter capsulatus SB 1003	CP001312.1	Proteobacteria	0.523611	0.67	3738958	53.0493	59.8141	Non-Avoidance	1.38542e-08
Thiomonas sp. 3As	FP475956.1	Proteobacteria	3.08536e-06	0.64	3738778	48.7051	58.5821	Avoidance	3.46228e-13
Bordetella avium 197N	AM167904.1	Proteobacteria	0.000549816	0.62	3732255	48.0785	58.3612	Avoidance	1.793e-13
Desulfovibrio alaskensis G20	CP000112.1	Proteobacteria	0.396983	0.58	3730232	43.2003	58.2002	Non-Avoidance	1.32864e-20
Agrobacterium vitis S4	CP000633.1	Proteobacteria	2.62559e-05	0.58	3726375	47.7891	58.8246	Avoidance	6.85918e-15
Ralstonia solanacearum GMI1000	AL646052.1	Proteobacteria	0.00207995	0.67	3716413	52.4227	58.9436	Avoidance	7.04868e-09
Geobacter sulfurreducens KN400	CP002031.1	Proteobacteria	0.989401	0.61	3714272	44.4027	59.146	Non-Avoidance	1.32882e-20
Hyphomonas neptunium ATCC 15444	CP000158.1	Proteobacteria	0.00551668	0.62	3705021	52.2556	58.7944	Avoidance	7.18676e-07
Bacillus pumilus SAFR-032	CP000813.1	Firmicutes	2.78292e-05	0.41	3704465	35.9073	55.9615	Avoidance	1.96261e-20
Eubacterium rectale M104/1	FP929043.1	Firmicutes	0.307267	0.39	3698419	32.8755	55.2182	Non-Avoidance	3.97668e-19
Chromohalobacter salexigens DSM 3043	CP000285.1	Proteobacteria	0.00995712	0.64	3696649	50.7937	59.4957	Avoidance	2.03758e-11
Burkholderia sp. 383	CP000151.1	Proteobacteria	5.53105e-16	0.66	3694126	49.7874	58.9118	Avoidance	1.05023e-10
Paludibacter propionicigenes WB4	CP002345.1	Bacteroidetes	0.867557	0.39	3685504	29.1667	52.7941	Non-Avoidance	2.6157e-22
Ruminococcus albus 7	CP002403.1	Firmicutes	0.00161906	0.44	3685408	37.2215	55.0197	Avoidance	3.79178e-22
Edwardsiella tarda FL6-60	CP002154.1	Proteobacteria	3.86487e-11	0.6	3684607	44.528	57.1473	Avoidance	4.08292e-16
Sinorhizobium meliloti BL225C	CP002740.1	Proteobacteria	0.000777651	0.63	3671982	49.3468	59.7689	Avoidance	8.39715e-15
Pelobacter carbinolicus DSM 2380	CP000142.2	Proteobacteria	0.0578637	0.55	3665893	41.8129	58.9348	Non-Avoidance	2.68635e-22
Clostridium botulinum E3 str. Alaska E43	CP001078.1	Firmicutes	4.56581e-08	0.27	3659644	27.9762	53.2414	Avoidance	1.33747e-23
Desulfarculus baarsii DSM 2075	CP002085.1	Proteobacteria	0.99997	0.66	3655731	53.8847	60.4157	Non-Avoidance	1.64853e-07
Sinorhizobium meliloti 1021	AL591688.1	Proteobacteria	0.0112353	0.63	3654135	49.4311	59.7869	Avoidance	1.36422e-14
Burkholderia vietnamiensis G4	CP000614.1	Proteobacteria	1.00953e-13	0.66	3652814	49.335	59.0063	Avoidance	4.11852e-12
Geobacillus sp. C56-T3	CP002050.1	Firmicutes	2.70932e-13	0.52	3650813	43.1495	59.2215	Avoidance	1.38161e-21
Ralstonia pickettii 12D	CP001644.1	Proteobacteria	8.85008e-07	0.64	3647724	50.6532	58.4053	Avoidance	5.23147e-11
Thermobifida fusca YX	CP000088.1	Actinobacteria	0.00567055	0.68	3642249	59.7556	61.6622	Avoidance	0.0393452
Hyphomicrobium denitrificans ATCC 51888	CP002083.1	Proteobacteria	0.970383	0.61	3638969	51.2114	59.7807	Non-Avoidance	6.08477e-11
Eggerthella lenta DSM 2243	CP001726.1	Actinobacteria	0.931276	0.64	3632260	49.5748	61.6131	Non-Avoidance	1.08455e-14
Oceanobacillus iheyensis HTE831	BA000028.3	Firmicutes	0.00568519	0.36	3630528	32.9043	55.2127	Avoidance	1.84022e-21
Desulfovibrio aespoeensis Aspo-2	CP002431.1	Proteobacteria	0.788206	0.63	3629109	46.3548	57.7524	Non-Avoidance	3.97039e-14
Geobacillus sp. Y412MC52	CP002442.1	Firmicutes	2.30336e-06	0.52	3628883	43.2749	59.1894	Avoidance	5.46593e-22
Geobacillus sp. Y412MC61	CP001794.1	Firmicutes	7.07208e-07	0.52	3622844	43.4002	59.1894	Avoidance	6.4946e-22
Prevotella ruminicola 23	CP002006.1	Bacteroidetes	1.11254e-14	0.48	3619559	32.1534	54.4761	Avoidance	5.58569e-22
Salinibacter ruber M8	FP565814.1	Bacteroidetes	0.194965	0.66	3619447	54.1241	61.6953	Non-Avoidance	8.48746e-08
Brachybacterium faecium DSM 4810	CP001643.1	Actinobacteria	0.107001	0.72	3614992	61.8622	60.8962	Non-Avoidance	0.986896
Leptospira borgpetersenii serovar Hardjo-bovis L550	CP000348.1	Spirochaetes	0.584903	0.4	3614446	36.8082	54.2414	Non-Avoidance	3.68758e-20
Desulfotomaculum reducens MI-1	CP000612.1	Firmicutes	3.5716e-10	0.42	3608104	40.5815	56.827	Avoidance	5.9643e-23
Leptospira biflexa serovar Patoc strain 'Patoc 1 (Ames)'	CP000777.1	Spirochaetes	0.00739126	0.39	3603977	35.974	53.9202	Avoidance	3.7446e-18
Desulfotomaculum kuznetsovii DSM 6115	CP002770.1	Firmicutes	0.466565	0.55	3601386	46.5748	60.8143	Non-Avoidance	4.39793e-17
butyrate-producing bacterium SS3/4	FP929062.1	Firmicutes	0.0469185	0.46	3601020	37.2417	56.6537	Avoidance	6.0875e-21
Leptospira biflexa serovar Patoc strain 'Patoc 1 (Paris)'	CP000786.1	Spirochaetes	0.0489283	0.39	3599677	36.5937	53.8801	Avoidance	1.91455e-17
Acinetobacter sp. ADP1	CR543861.1	Proteobacteria	9.84485e-12	0.4	3598621	39.1066	55.0901	Avoidance	3.7926e-19
Ralstonia solanacearum	FP885895.1	Proteobacteria	0.164922	0.67	3596030	52.2556	58.953	Non-Avoidance	2.83608e-09
Oligotropha carboxidovorans OM5	CP002826.1	Proteobacteria	0.99965	0.62	3595748	52.7151	59.5546	Non-Avoidance	6.60445e-08
Bacillus selenitireducens MLS10	CP001791.1	Firmicutes	0.271155	0.49	3592487	37.2524	56.5103	Non-Avoidance	7.4212e-22
Roseburia hominis A2-183	CP003040.1	Firmicutes	0.0485142	0.48	3592125	36.6667	56.0035	Avoidance	9.91205e-22
Leptospira borgpetersenii serovar Hardjo-bovis JB197	CP000350.1	Spirochaetes	0.672443	0.4	3576473	36.8082	54.2788	Non-Avoidance	3.68758e-20
Legionella pneumophila str. Corby	CP000675.2	Proteobacteria	0.453805	0.38	3576470	33.7969	56.3458	Non-Avoidance	1.47021e-22
Synechocystis sp. PCC 6803	BA000022.2	Cyanobacteria	0.011138	0.48	3573470	45.3634	55.2177	Avoidance	5.05402e-13
Synechocystis sp. PCC 6803	AP012205.1	Cyanobacteria	0.00359478	0.48	3571103	44.8204	55.2177	Avoidance	2.83427e-14
Desulfovibrio vulgaris str. Hildenborough	AE017285.1	Proteobacteria	0.204066	0.63	3570858	49.1361	59.1413	Non-Avoidance	1.54466e-13
Symbiobacterium thermophilum IAM 14863	AP006840.1	Firmicutes	0.214303	0.69	3566135	56.7602	61.3895	Non-Avoidance	1.98974e-05
Clostridium thermocellum DSM 1313	CP002416.1	Firmicutes	0.273126	0.39	3561619	35.8396	55.3614	Non-Avoidance	4.40934e-23
Novosphingobium aromaticivorans DSM 12444	CP000248.1	Proteobacteria	0.0742123	0.65	3561584	56.1404	60.1903	Non-Avoidance	1.49476e-06
Flavobacterium branchiophilum	FQ859183.1	Bacteroidetes	1.39158e-06	0.33	3559884	28.8312	51.1124	Avoidance	4.82892e-18
Burkholderia ambifaria AMMD	CP000440.1	Proteobacteria	8.83662e-18	0.67	3556545	49.3197	58.9168	Avoidance	1.14903e-11
Butyrivibrio proteoclasticus B316	CP001810.1	Firmicutes	1.31448e-06	0.4	3554804	32.8139	54.2708	Avoidance	1.53008e-22
Bacillus coagulans 36D1	CP003056.1	Firmicutes	0.00346136	0.46	3552226	37.7126	57.333	Avoidance	5.14735e-25
Salinibacter ruber DSM 13855	CP000159.1	Bacteroidetes	0.00945617	0.66	3551823	54.9937	61.6953	Avoidance	5.48755e-07
Sulfobacillus acidophilus TPY	CP002901.1	Firmicutes	0.401831	0.57	3551206	50.665	61.8049	Non-Avoidance	1.08894e-13
Geobacillus thermodenitrificans NG80-2	CP000557.1	Firmicutes	0.100758	0.49	3550319	42.0565	58.9141	Non-Avoidance	3.51633e-24
Ruminococcus sp. SR1/5	FP929053.1	Firmicutes	0.260389	0.44	3545606	34.073	56.9975	Non-Avoidance	1.54232e-20
Geobacillus kaustophilus HTA426	BA000043.1	Firmicutes	2.50315e-05	0.52	3544776	43.2364	59.1916	Avoidance	7.27522e-23
Oligotropha carboxidovorans OM4	CP002821.1	Proteobacteria	0.99965	0.63	3539447	52.7151	59.5546	Non-Avoidance	6.60445e-08
Burkholderia cenocepacia MC0-3	CP000958.1	Proteobacteria	9.57481e-08	0.67	3532883	49.389	58.9789	Avoidance	7.58658e-12
Anaerolinea thermophila UNI-1	AP012029.1	Chloroflexi	3.80073e-05	0.54	3532378	43.8009	60.2349	Avoidance	6.84513e-21
Desulfovibrio vulgaris RCH1	CP002297.1	Proteobacteria	0.193491	0.63	3532052	48.9254	59.1413	Non-Avoidance	6.98496e-14
Robiginitalea biformata HTCC2501	CP001712.1	Bacteroidetes	0.999999	0.55	3530383	42.6855	55.7383	Non-Avoidance	3.5763e-12
Allochromatium vinosum DSM 180	CP001896.1	Proteobacteria	1	0.64	3526903	52.5898	60.2487	Non-Avoidance	1.26224e-08
[Cellvibrio] gilvus ATCC 13127	CP002665.1	Actinobacteria	0.987972	0.74	3526441	64.6933	62.4936	Non-Avoidance	0.365072
Desulfotalea psychrophila LSv54	CR522870.1	Proteobacteria	4.09399e-05	0.47	3523383	35.5017	56.4719	Avoidance	1.85324e-22
Coprococcus catus GD/7	FP929038.1	Firmicutes	0.747968	0.42	3522704	32.4956	56.0089	Non-Avoidance	4.38937e-21
Burkholderia sp. CCGE1002	CP002013.1	Proteobacteria	0.000201908	0.64	3518940	48.4694	59.1731	Avoidance	3.52461e-13
Legionella pneumophila 2300/99 Alcoy	CP001828.1	Proteobacteria	0.751656	0.38	3516334	34.134	56.3113	Non-Avoidance	5.57173e-23
Sphingobium japonicum UT26S	AP010803.1	Proteobacteria	0.000841322	0.65	3514822	54.4695	59.8563	Avoidance	1.19462e-06
Burkholderia mallei ATCC 23344	CP000010.1	Proteobacteria	3.37113e-05	0.68	3510148	50.0215	58.9474	Avoidance	6.17098e-09
Legionella pneumophila str. Paris	CR628336.1	Proteobacteria	0.976594	0.38	3503610	33.544	56.4983	Non-Avoidance	2.47656e-23
Deinococcus maricopensis DSM 21211	CP002454.1	Deinococcus-Thermus	3.62928e-10	0.7	3498530	55.4151	59.2452	Avoidance	0.00572078
Burkholderia mallei SAVP1	CP000526.1	Proteobacteria	0.000233052	0.68	3497479	50.3401	58.9831	Avoidance	5.47495e-08
Burkholderia mallei NCTC 10247	CP000548.1	Proteobacteria	0.000386083	0.68	3495687	49.8299	58.9831	Avoidance	6.91582e-09
Legionella pneumophila 130b	FR687201.1	Proteobacteria	0.976352	0.38	3489800	33.801	56.5157	Non-Avoidance	2.01439e-22
Burkholderia cenocepacia HI2424	CP000458.1	Proteobacteria	3.17923e-15	0.67	3483902	49.389	58.9951	Avoidance	6.75756e-12
Nitrosococcus oceani ATCC 19707	CP000127.1	Proteobacteria	0.106448	0.5	3481691	43.1078	58.3734	Non-Avoidance	3.68773e-18
Ralstonia solanacearum Po82	CP002819.1	Proteobacteria	1.17893e-09	0.67	3481091	52.0886	59.0164	Avoidance	5.19898e-09
Burkholderia phymatum STM815	CP001043.1	Proteobacteria	1.71756e-07	0.63	3479187	48.5544	59.1938	Avoidance	6.98365e-12
Tolumonas auensis DSM 9187	CP001616.1	Proteobacteria	0.00961388	0.49	3471292	40.685	56.6672	Avoidance	1.33015e-20
Geobacillus sp. WCH70	CP001638.1	Firmicutes	1.70093e-10	0.43	3464618	36.831	57.9473	Avoidance	5.75963e-25
Thioalkalivibrio sulfidophilus HL-EbGr7	CP001339.1	Proteobacteria	0.454353	0.65	3464554	51.7857	59.5926	Non-Avoidance	1.09172e-09
Desulfovibrio vulgaris DP4	CP000527.1	Proteobacteria	0.0594066	0.63	3462887	48.9254	59.1096	Non-Avoidance	1.37797e-13
Burkholderia mallei NCTC 10229	CP000546.1	Proteobacteria	0.00030649	0.68	3458208	49.6782	58.9831	Avoidance	4.68825e-09
Hirschia baltica ATCC 49814	CP001678.1	Proteobacteria	0.379127	0.45	3455622	41.8964	56.6439	Non-Avoidance	8.0359e-16
Pseudoxanthomonas spadix BD-a59	CP003093.2	Proteobacteria	0.895589	0.68	3452554	54.9094	59.2157	Non-Avoidance	5.75925e-05
Eubacterium rectale ATCC 33656	CP001107.1	Firmicutes	0.0736168	0.41	3449685	34.7061	54.7664	Non-Avoidance	9.47659e-20
Burkholderia multivorans ATCC 17616	CP000868.1	Proteobacteria	1.0595e-09	0.67	3448466	49.915	59.032	Avoidance	3.17572e-11
Burkholderia multivorans ATCC 17616	AP009385.1	Proteobacteria	2.57924e-08	0.67	3448421	49.5748	59.032	Avoidance	9.45264e-12
Brevundimonas subvibrioides ATCC 15264	CP002102.1	Proteobacteria	0.998631	0.68	3445263	57.6441	59.5357	Non-Avoidance	0.00825465
Burkholderia ambifaria MC40-6	CP001025.1	Proteobacteria	2.37648e-10	0.67	3443583	49.3622	58.9556	Avoidance	4.96148e-12
Bacteriovorax marinus SJ	FQ312005.1	Proteobacteria	0.0358015	0.37	3435933	31.8027	54.4173	Avoidance	1.02506e-19
Corynebacterium variabile DSM 44702	CP002917.1	Actinobacteria	0.429061	0.67	3433007	56.4502	59.889	Non-Avoidance	0.00112105
Herminiimonas arsenicoxydans	CU207211.1	Proteobacteria	0.358616	0.54	3424307	41.1028	56.2521	Non-Avoidance	3.40032e-20
Acinetobacter baumannii	CU468230.2	Proteobacteria	1.38541e-15	0.39	3421954	38.5166	54.9913	Avoidance	1.7821e-20
Pseudoxanthomonas suwonensis 11-1	CP002446.1	Proteobacteria	0.0414105	0.7	3419049	55.6679	59.8338	Avoidance	3.99623e-05
Ralstonia solanacearum CFBP2957	FP885897.1	Proteobacteria	9.98135e-06	0.66	3417386	52.2139	58.9409	Avoidance	1.83505e-08
Cupriavidus taiwanensis	CU633749.1	Proteobacteria	5.6823e-10	0.68	3416911	51.2949	58.9517	Avoidance	8.77666e-10
Syntrophobotulus glycolicus DSM 8271	CP002547.1	Firmicutes	3.42088e-06	0.46	3406739	39.599	56.7956	Avoidance	1.01429e-22
Nitrobacter winogradskyi Nb-255	CP000115.1	Proteobacteria	0.502733	0.62	3402093	52.8404	59.516	Non-Avoidance	5.66059e-07
Legionella pneumophila subsp. pneumophila str. Philadelphia 1	AE017354.1	Proteobacteria	0.00117378	0.38	3397754	34.4487	56.5331	Avoidance	9.59152e-23
Thiomonas intermedia K12	CP002021.1	Proteobacteria	2.19391e-13	0.64	3396378	48.8304	58.7017	Avoidance	1.44694e-12
Krokinobacter sp. 4H-3-7-5	CP002528.1	Bacteroidetes	0.00117359	0.37	3389993	31.6602	51.7882	Avoidance	1.68651e-19
Acidiphilium cryptum JF-5	CP000697.1	Proteobacteria	0.998174	0.68	3389227	56.3843	61.1488	Non-Avoidance	8.86139e-05
Kyrpidia tusciae DSM 2912	CP002017.1	Firmicutes	6.2714e-07	0.59	3384766	52.086	62.1595	Avoidance	2.87824e-10
Ralstonia solanacearum IPO1609	CU914168.1	Proteobacteria	0.00930421	0.65	3372855	53.8095	57.8804	Avoidance	0.00210968
Maricaulis maris MCS10	CP000449.1	Proteobacteria	0.750707	0.63	3368780	50.919	59.9214	Non-Avoidance	1.2985e-09
Vibrio vulnificus YJ016	BA000037.2	Proteobacteria	7.05873e-39	0.46	3354505	40.0585	56.2157	Avoidance	3.52858e-23
Legionella pneumophila str. Lens	CR628337.1	Proteobacteria	0.961178	0.38	3345687	33.4176	56.446	Non-Avoidance	4.91668e-23
Sphingopyxis alaskensis RB2256	CP000356.1	Proteobacteria	0.703478	0.66	3345170	56.391	59.6692	Non-Avoidance	0.00156442
Eubacterium rectale DSM 17629	FP929042.1	Firmicutes	0.15998	0.4	3344951	32.9172	54.612	Non-Avoidance	5.22603e-18
Ruminococcus torques L2-14	FP929055.1	Firmicutes	0.650417	0.4	3341681	32.9635	54.88	Non-Avoidance	1.77637e-20
Pseudoalteromonas sp. SM9913	CP001796.1	Proteobacteria	5.3974e-15	0.4	3332787	36.8003	54.9407	Avoidance	3.48268e-20
Nitrosococcus watsonii C-113	CP002086.1	Proteobacteria	0.0427381	0.5	3328570	43.5255	57.4105	Avoidance	4.31926e-17
Aliivibrio salmonicida LFI1238	FM178379.1	Proteobacteria	1.11572e-20	0.39	3325165	37.051	55.261	Avoidance	8.52736e-22
Faecalibacterium prausnitzii L2-6	FP929045.1	Firmicutes	4.77626e-05	0.56	3321367	42.3676	58.0693	Avoidance	2.84323e-19
Spirochaeta sp. Buddy	CP002541.1	Spirochaetes	0.000232516	0.49	3316466	39.0043	57.4454	Avoidance	4.22484e-22
Corynebacterium glutamicum R	AP009044.1	Actinobacteria	3.36937e-08	0.54	3314179	47.619	58.1259	Avoidance	1.25097e-12
Azospirillum sp. B510	AP010946.1	Proteobacteria	0.999961	0.68	3311395	56.3203	60.6511	Non-Avoidance	0.000703841
Corynebacterium glutamicum ATCC 13032	BA000036.3	Actinobacteria	1.21309e-08	0.54	3309401	47.7466	58.0962	Avoidance	9.3633e-13
Lactobacillus plantarum WCFS1	AL935263.2	Firmicutes	0.182478	0.44	3308273	36.0606	52.9482	Non-Avoidance	4.92625e-23
Isoptericola variabilis 225	CP002810.1	Actinobacteria	0.618705	0.74	3307740	64.7534	62.2323	Non-Avoidance	0.1215
Brachyspira intermedia PWS/A	CP002874.1	Spirochaetes	1.45057e-20	0.27	3304788	27.6865	52.1496	Avoidance	1.4282e-20
Methylococcus capsulatus str. Bath	AE017282.2	Proteobacteria	0.930224	0.64	3304561	50.5268	59.1029	Non-Avoidance	1.27036e-09
Vibrio splendidus LGP32	FM954972.2	Proteobacteria	7.18133e-16	0.44	3299303	39.5572	55.8652	Avoidance	9.2837e-20
Clavibacter michiganensis subsp. michiganensis NCPPB 382	AM711867.1	Actinobacteria	0.000179473	0.73	3297891	60.4033	60.2399	Avoidance	0.366088
Lacinutrix sp. 5H-3-7-4	CP002825.1	Bacteroidetes	0.831284	0.31	3296168	27.7134	50.3228	Non-Avoidance	3.00093e-18
Burkholderia cenocepacia AU 1054	CP000378.1	Proteobacteria	1.41558e-10	0.67	3294563	50.3735	58.2644	Avoidance	2.44661e-07
Vibrio furnissii NCTC 11218	CP002377.1	Proteobacteria	2.9124e-09	0.51	3294546	40.1048	56.149	Avoidance	5.67105e-20
Chloroherpeton thalassium ATCC 35110	CP001100.1	Chlorobi	6.16401e-14	0.45	3293456	35.1875	53.9829	Avoidance	2.11852e-24
Vibrio parahaemolyticus RIMD 2210633	BA000031.2	Proteobacteria	1.93485e-22	0.45	3288558	39.233	55.9975	Avoidance	5.13476e-23
Desulfobacca acetoxidans DSM 11109	CP002629.1	Proteobacteria	0.0298843	0.53	3282536	45.4978	59.2612	Avoidance	1.36199e-14
Vibrio vulnificus CMCP6	AE016795.3	Proteobacteria	1.20075e-25	0.46	3281866	38.9724	56.2861	Avoidance	1.23457e-23
Alkalilimnicola ehrlichii MLHE-1	CP000453.1	Proteobacteria	0.999996	0.68	3275944	54.5113	61.4612	Non-Avoidance	6.38315e-09
Mycobacterium leprae Br4923	FM211192.1	Actinobacteria	0.00100864	0.58	3268071	55.1082	60.1578	Avoidance	6.87547e-06
Rhodothermus marinus DSM 4252	CP001807.1	Bacteroidetes	0.0388049	0.65	3261604	53.3923	63.8708	Avoidance	3.12111e-12
Truepera radiovictrix DSM 17093	CP002049.1	Deinococcus-Thermus	1.35552e-11	0.68	3260398	56.1821	59.7278	Avoidance	0.0019911
Vibrio sp. Ex25	CP001805.1	Proteobacteria	1.24875e-14	0.45	3259580	39.2648	55.9799	Avoidance	1.06364e-21
Clavibacter michiganensis subsp. sepedonicus	AM849034.1	Actinobacteria	0.000146039	0.73	3258645	60.3604	60.2921	Avoidance	0.438304
Clostridium perfringens ATCC 13124	CP000246.1	Firmicutes	5.56299e-06	0.28	3256683	28.6143	54.0622	Avoidance	1.54708e-23
Lactobacillus plantarum subsp. plantarum ST-III	CP002222.1	Firmicutes	0.00117179	0.45	3254376	36.6667	53.079	Avoidance	1.40111e-21
Meiothermus silvanus DSM 9946	CP002042.1	Deinococcus-Thermus	0.383099	0.62	3249394	49.5575	61.8185	Non-Avoidance	3.13263e-20
Brachyspira murdochii DSM 12563	CP001959.1	Spirochaetes	5.67839e-20	0.28	3241804	26.8858	52.1833	Avoidance	1.08927e-20
Spirochaeta caldaria DSM 7334	CP002868.1	Spirochaetes	3.25685e-09	0.46	3239340	39.966	57.2715	Avoidance	3.58089e-21
Rubrobacter xylanophilus DSM 9941	CP000386.1	Actinobacteria	0.00818493	0.7	3225748	60.8418	64.2185	Avoidance	0.00717928
Rhodothermus marinus SG0.5JP17-172	CP003029.1	Bacteroidetes	0.619846	0.64	3225536	52.548	63.9605	Non-Avoidance	1.95237e-14
Denitrovibrio acetiphilus DSM 12809	CP001968.1	Deferribacteres	0.00271247	0.43	3222077	37.1345	55.226	Avoidance	7.52141e-20
Enterococcus faecalis V583	AE016830.1	Firmicutes	6.49231e-11	0.38	3218031	32.9838	53.1201	Avoidance	6.51556e-23
Rhodobacter sphaeroides ATCC 17025	CP000661.1	Proteobacteria	0.291905	0.68	3217726	56.4626	60.6469	Non-Avoidance	1.10014e-05
Pseudoalteromonas haloplanktis TAC125	CR954246.1	Proteobacteria	1.54549e-19	0.4	3214944	36.9674	54.5363	Avoidance	1.84001e-21
Faecalibacterium prausnitzii SL3/3	FP929046.1	Firmicutes	1.18867e-11	0.55	3214418	42.6387	56.1597	Avoidance	1.08029e-18
Acidithiobacillus ferrivorans SS3	CP002985.1	Proteobacteria	0.991764	0.57	3207552	46.5748	59.7757	Non-Avoidance	8.63308e-17
Ruegeria sp. TM1040	CP000377.1	Proteobacteria	0.00666571	0.6	3200938	48.1669	58.5987	Avoidance	1.87304e-11
Lactobacillus plantarum JDM1	CP001617.1	Firmicutes	0.0274831	0.45	3197759	36.1905	53.0836	Avoidance	3.11584e-21
Vibrio vulnificus MO6-24/O	CP002469.1	Proteobacteria	3.71071e-27	0.47	3194232	39.2648	56.24	Avoidance	3.78889e-22
Arcobacter nitrofigilis DSM 7299	CP001999.1	Proteobacteria	3.64668e-06	0.28	3192235	27.2651	49.9787	Avoidance	2.29146e-18
Rhodobacter sphaeroides 2.4.1	CP000143.1	Proteobacteria	0.111348	0.69	3188609	56.335	60.7445	Non-Avoidance	3.07461e-05
Nitrosospira multiformis ATCC 25196	CP000103.1	Proteobacteria	0.141902	0.54	3184243	43.5673	57.4245	Non-Avoidance	7.782e-18
Nitrosomonas sp. AL212	CP002552.1	Proteobacteria	0.000109046	0.45	3180526	35.8814	55.3071	Avoidance	5.91466e-22
Syntrophus aciditrophicus SB	CP000252.1	Proteobacteria	0.0146001	0.51	3179300	40.8163	57.1292	Avoidance	2.21084e-21
Laribacter hongkongensis HLHK9	CP001154.1	Proteobacteria	0.530041	0.62	3169329	48.4127	58.5165	Non-Avoidance	1.34476e-16
Natranaerobius thermophilus JW/NM-WN-LF	CP001034.1	Firmicutes	0.000561185	0.36	3165557	33.5862	59.6235	Avoidance	5.0058e-24
Slackia heliotrinireducens DSM 20476	CP001684.1	Actinobacteria	1.08246e-07	0.6	3165038	47.0663	61.2464	Avoidance	2.71845e-17
Butyrivibrio fibrisolvens 16/4	FP929036.1	Firmicutes	3.64752e-09	0.38	3164379	33.1998	56.0852	Avoidance	1.55019e-20
Gallionella capsiferriformans ES-2	CP002159.1	Proteobacteria	0.115087	0.53	3162471	38.5129	55.4764	Non-Avoidance	3.61211e-20
Segniliparus rotundus DSM 44985	CP001958.1	Actinobacteria	0.946316	0.67	3157527	56.5423	60.4892	Non-Avoidance	0.00435658
Thermincola potens JR	CP002028.1	Firmicutes	3.96234e-06	0.46	3157416	39.4737	57.0434	Avoidance	1.07562e-21
Renibacterium salmoninarum ATCC 33209	CP000910.1	Actinobacteria	0.000456737	0.56	3155250	52.0378	59.0106	Avoidance	9.96685e-08
Rhodobacter sphaeroides KD131	CP001150.1	Proteobacteria	0.133473	0.69	3152792	57.3574	60.8407	Non-Avoidance	0.00120653
Vibrio cholerae MJ-1236	CP001485.1	Proteobacteria	1.40706e-19	0.48	3149584	40.4118	56.3011	Avoidance	9.0206e-22
Rhodobacter sphaeroides ATCC 17029	CP000577.1	Proteobacteria	0.472993	0.69	3147721	56.25	60.7755	Non-Avoidance	4.0471e-05
Corynebacterium efficiens YS-314	BA000035.2	Actinobacteria	0.0117003	0.63	3147090	52.9387	59.1789	Avoidance	1.57609e-07
Gluconacetobacter xylinus NBRC 3288	AP012159.1	Proteobacteria	0.195727	0.61	3136818	53.2659	59.9852	Non-Avoidance	4.7309e-08
Mahella australiensis 50-1 BON	CP002360.1	Firmicutes	1.62477e-38	0.43	3135972	37.051	56.9204	Avoidance	2.17913e-24
Chlorobium phaeobacteroides DSM 266	CP000492.1	Chlorobi	0.000273886	0.48	3133902	38.8959	53.8083	Avoidance	9.11214e-19
Burkholderia sp. YI23	CP003087.1	Proteobacteria	1.08041e-16	0.64	3131280	47.7455	58.6906	Avoidance	1.18001e-13
Alicyclobacillus acidocaldarius subsp. acidocaldarius Tc-4-1	CP002902.1	Firmicutes	0.993277	0.62	3124048	53.2999	60.8533	Non-Avoidance	2.30102e-10
Eggerthella sp. YY7918	AP012211.1	Actinobacteria	1.15239e-13	0.56	3123671	45.8172	60.3196	Avoidance	5.22434e-18
Alkaliphilus oremlandii OhILAs	CP000853.1	Firmicutes	5.22307e-13	0.36	3123558	30.8673	54.8667	Avoidance	1.54261e-23
Alcanivorax borkumensis SK2	AM286690.1	Proteobacteria	7.91412e-05	0.55	3120143	47.4937	57.8106	Avoidance	8.9001e-14
butyrate-producing bacterium SSC/2	FP929061.1	Firmicutes	0.566058	0.36	3114788	31.3752	54.1966	Non-Avoidance	3.80073e-21
Desulfurivibrio alkaliphilus AHT2	CP001940.1	Proteobacteria	0.956873	0.6	3097763	44.7786	59.2308	Non-Avoidance	9.07787e-18
Meiothermus ruber DSM 1279	CP001743.1	Deinococcus-Thermus	0.00106429	0.63	3097457	49.2347	60.4233	Avoidance	8.2454e-14
Sphingobium chlorophenolicum L-1	CP002798.1	Proteobacteria	0.000101246	0.64	3080818	53.6155	59.7789	Avoidance	6.25331e-08
Lactobacillus casei BL23	FM177140.1	Firmicutes	0.00195588	0.46	3079196	39.4805	54.3303	Avoidance	5.84693e-19
Heliobacterium modesticaldum Ice1	CP000930.2	Firmicutes	3.59031e-05	0.57	3075407	49.0097	59.3984	Avoidance	1.89387e-14
Bacillus coagulans 2-6	CP002472.1	Firmicutes	0.00375858	0.47	3073079	39.881	57.7272	Avoidance	2.39322e-22
Parachlamydia acanthamoebae UV-7	FR872580.1	Chlamydiae	1.20342e-18	0.39	3072383	34.5774	52.7027	Avoidance	1.92236e-20
Lactobacillus casei BD-II	CP002618.1	Firmicutes	0.00099159	0.46	3069926	39.0043	54.3683	Avoidance	2.36503e-20
Vibrio anguillarum 775	CP002284.1	Proteobacteria	1.67739e-24	0.45	3063912	38.7387	55.988	Avoidance	5.24447e-21
Psychrobacter cryohalolentis K5	CP000323.1	Proteobacteria	2.44703e-08	0.42	3059876	38.0952	54.0536	Avoidance	2.82821e-17
Methylotenera versatilis 301	CP002056.1	Proteobacteria	0.00272335	0.43	3059871	36.1738	55.3625	Avoidance	1.58133e-20
Treponema brennaborense DSM 12168	CP002696.1	Spirochaetes	4.82175e-15	0.51	3055580	38.5714	55.0676	Avoidance	7.62395e-21
Erythrobacter litoralis HTCC2594	CP000157.1	Proteobacteria	0.724212	0.63	3052398	54.2607	58.8686	Non-Avoidance	5.07668e-05
Synechococcus sp. JA-2-3B'a(2-13)	CP000240.1	Cyanobacteria	0.916141	0.58	3046682	53.2238	58.8821	Non-Avoidance	1.74889e-05
Staphylococcus aureus subsp. aureus TW20	FN433596.1	Firmicutes	8.19057e-11	0.33	3043210	31.2925	51.9478	Avoidance	1.08881e-21
Lactobacillus casei LC2W	CP002616.1	Firmicutes	4.41002e-05	0.46	3039042	39.1775	54.3683	Avoidance	2.73932e-20
Exiguobacterium sibiricum 255-15	CP001022.1	Firmicutes	0.380987	0.48	3034136	38.0531	55.8319	Non-Avoidance	1.09726e-20
Listeria monocytogenes 08-5578	CP001602.1	Firmicutes	3.47141e-05	0.38	3032288	33.7969	54.9374	Avoidance	2.5629e-21
Clostridium perfringens str. 13	BA000016.3	Firmicutes	0.000429185	0.29	3031430	29.601	54.1688	Avoidance	7.27098e-23
Vibrio cholerae O1 str. 2010EL-1786	CP003069.1	Proteobacteria	6.01221e-20	0.48	3031375	40.1544	56.3281	Avoidance	6.72568e-21
Pelotomaculum thermopropionicum SI	AP009389.1	Firmicutes	0.926886	0.53	3025375	46.0884	60.602	Non-Avoidance	2.10277e-18
Vibrio cholerae O395	CP001235.1	Proteobacteria	8.21884e-17	0.48	3024078	39.897	56.3146	Avoidance	9.58606e-23
Vibrio cholerae O395	CP000627.1	Proteobacteria	2.80716e-16	0.48	3024069	39.5538	56.3146	Avoidance	6.35689e-24
Azospirillum brasilense Sp245	HE577327.1	Proteobacteria	0.998864	0.69	3023440	56.6623	61.2955	Non-Avoidance	0.0006148
Alicyclobacillus acidocaldarius subsp. acidocaldarius DSM 446	CP001727.1	Firmicutes	4.6297e-05	0.62	3018755	52.6316	60.7708	Avoidance	8.41659e-12
Pelodictyon phaeoclathratiforme BU-1	CP001110.1	Chlorobi	0.834608	0.48	3018238	38.1378	54.3127	Non-Avoidance	1.53616e-21
Lactobacillus rhamnosus GG	FM179322.1	Firmicutes	1.0821e-10	0.47	3010111	39.2106	54.0976	Avoidance	1.94226e-19
Ethanoligenens harbinense YUAN-3	CP002400.1	Firmicutes	4.64831e-07	0.56	3008576	45.0879	57.8192	Avoidance	4.18767e-14
Synechococcus sp. PCC 7002	CP000951.1	Cyanobacteria	0.375544	0.5	3008047	43.8685	55.3892	Non-Avoidance	6.5784e-16
Lactobacillus rhamnosus GG	AP011548.1	Firmicutes	3.12899e-07	0.47	3005051	38.4384	54.0976	Avoidance	3.51649e-21
Sideroxydans lithotrophicus ES-1	CP001965.1	Proteobacteria	0.817997	0.58	3003656	42.3559	57.4426	Non-Avoidance	4.50322e-21
Brachyspira hyodysenteriae WA1	CP001357.1	Spirochaetes	3.73656e-19	0.27	3000694	27.3072	52.1311	Avoidance	8.55867e-21
Listeria monocytogenes J0161	CP002001.1	Firmicutes	1.21126e-05	0.38	3000464	33.584	54.9536	Avoidance	1.14193e-21
Exiguobacterium sp. AT1b	CP001615.1	Firmicutes	0.211262	0.48	2999895	38.6431	57.2861	Non-Avoidance	1.91016e-22
Listeria monocytogenes 08-5923	CP001604.1	Firmicutes	3.47141e-05	0.38	2999054	33.7969	54.9374	Avoidance	2.5629e-21
Methylovorus glucosetrophus SIP3-4	CP001674.1	Proteobacteria	1.10992e-15	0.55	2995511	41.4787	56.87	Avoidance	1.23801e-16
Enterococcus faecalis 62	CP002491.1	Firmicutes	1.78641e-08	0.37	2988673	32.987	53.5649	Avoidance	6.86935e-22
Azospirillum lipoferum 4B	FQ311868.1	Proteobacteria	1	0.68	2988332	56.8426	60.4198	Non-Avoidance	0.00624324
Acidithiobacillus ferrooxidans ATCC 23270	CP001219.1	Proteobacteria	0.999821	0.59	2982397	48.1621	60.4457	Non-Avoidance	1.72387e-22
Listeria monocytogenes L99	FM211688.1	Firmicutes	2.29175e-05	0.38	2979198	33.9233	54.9746	Avoidance	4.15308e-22
Psychrobacter sp. PRwf-1	CP000713.1	Proteobacteria	1.55075e-05	0.45	2978976	38.3059	53.9388	Avoidance	2.30007e-15
Listeria monocytogenes HCC23	CP001175.1	Firmicutes	7.69054e-08	0.38	2976212	33.4176	55.0408	Avoidance	1.78547e-22
Listeria monocytogenes M7	CP002816.1	Firmicutes	9.43743e-08	0.38	2976163	33.208	55.0135	Avoidance	2.15826e-22
Listeria monocytogenes FSL R2-561	CP002003.1	Firmicutes	0.000174515	0.38	2973801	33.584	54.9374	Avoidance	1.12945e-21
Methylobacillus flagellatus KT	CP000284.1	Proteobacteria	0.011512	0.56	2971517	42.0217	57.4109	Avoidance	6.52958e-18
Caldicellulosiruptor saccharolyticus DSM 8903	CP000679.1	Firmicutes	0.0002117	0.35	2970275	33.751	58.6064	Avoidance	4.07473e-24
Lactobacillus rhamnosus Lc 705	FM179323.1	Firmicutes	2.02054e-09	0.47	2968598	39.2964	54.2045	Avoidance	8.43387e-20
Vibrio cholerae O1 biovar El Tor str. N16961	AE003852.1	Proteobacteria	1.48971e-19	0.48	2961149	39.7403	56.2902	Avoidance	4.26297e-24
Lactobacillus rhamnosus ATCC 8530	CP003094.1	Firmicutes	4.85551e-06	0.47	2960339	38.9532	54.2032	Avoidance	5.06296e-20
Croceibacter atlanticus HTCC2559	CP002046.1	Bacteroidetes	9.22879e-07	0.34	2952962	31.2312	53.3155	Avoidance	7.49858e-18
Arcobacter sp. L	AP012048.1	Proteobacteria	3.73817e-08	0.27	2945673	26.4223	49.847	Avoidance	3.08431e-19
Eubacterium siraeum 70/3	FP929044.1	Firmicutes	0.00602914	0.44	2943413	35.3408	55.4741	Avoidance	4.22581e-19
Prevotella denticola F0289	CP002589.1	Bacteroidetes	3.58509e-22	0.5	2937589	34.4156	55.7785	Avoidance	1.55769e-18
Syntrophomonas wolfei subsp. wolfei str. Goettingen	CP000448.1	Firmicutes	0.982826	0.45	2936195	39.3901	56.8612	Non-Avoidance	1.47822e-21
Synechococcus sp. JA-3-3Ab	CP000239.1	Cyanobacteria	0.999999	0.6	2932766	53.7295	59.053	Non-Avoidance	3.77879e-06
Listeria ivanovii subsp. ivanovii PAM 55	FR687253.1	Firmicutes	3.94401e-08	0.37	2928879	33.6735	54.8994	Avoidance	1.88493e-20
Desulfurispirillum indicum S5	CP002432.1	Chrysiogenetes	0.0221442	0.56	2928377	44.3742	58.1653	Avoidance	1.4685e-16
Staphylococcus aureus subsp. aureus str. JKD6008	CP002120.1	Firmicutes	2.21587e-07	0.33	2924344	31.2925	51.9799	Avoidance	1.7704e-21
Caldicellulosiruptor bescii DSM 6725	CP001393.1	Firmicutes	0.350199	0.35	2919718	33.5019	58.9441	Non-Avoidance	1.3684e-24
Staphylococcus aureus subsp. aureus T0131	CP002643.1	Firmicutes	3.50911e-08	0.33	2913900	31.2925	51.9195	Avoidance	2.12542e-21
Listeria monocytogenes serotype 4b str. CLIP 80459	FM242711.1	Firmicutes	5.23601e-06	0.38	2912690	33.584	54.9536	Avoidance	1.39703e-21
Thiobacillus denitrificans ATCC 25259	CP000116.1	Proteobacteria	0.99961	0.66	2909809	52.8024	58.5143	Non-Avoidance	8.47567e-05
Acetobacter pasteurianus IFO 3283-01	AP011121.1	Proteobacteria	4.96761e-05	0.53	2907495	48.3709	58.9202	Avoidance	1.89664e-13
Acetobacter pasteurianus IFO 3283-26	AP011149.1	Proteobacteria	4.96761e-05	0.53	2907309	48.3709	58.9202	Avoidance	1.89664e-13
Acetobacter pasteurianus IFO 3283-03	AP011128.1	Proteobacteria	4.96761e-05	0.53	2907287	48.3709	58.9202	Avoidance	1.89664e-13
Acetobacter pasteurianus IFO 3283-22	AP011142.1	Proteobacteria	4.96761e-05	0.53	2907267	48.3709	58.9202	Avoidance	1.89664e-13
Staphylococcus aureus subsp. aureus JH9	CP000703.1	Firmicutes	9.09608e-08	0.33	2906700	31.4201	52.118	Avoidance	1.55383e-21
Staphylococcus aureus subsp. aureus JH1	CP000736.1	Firmicutes	8.13437e-08	0.33	2906507	31.5901	51.9799	Avoidance	4.74828e-21
Acetobacter pasteurianus IFO 3283-07	AP011135.1	Proteobacteria	4.96761e-05	0.53	2906044	48.3709	58.9202	Avoidance	1.89664e-13
Listeria monocytogenes serotype 4b str. F2365	AE017262.2	Firmicutes	3.13777e-05	0.38	2905187	33.208	54.9536	Avoidance	9.89342e-22
Vibrio fischeri MJ11	CP001139.1	Proteobacteria	3.83348e-31	0.39	2905029	37.7193	55.2896	Avoidance	2.84423e-21
Acetobacter pasteurianus IFO 3283-32	AP011156.1	Proteobacteria	4.96761e-05	0.53	2904642	48.3709	58.9202	Avoidance	1.89664e-13
Acetobacter pasteurianus IFO 3283-12	AP011170.1	Proteobacteria	4.96761e-05	0.53	2904624	48.3709	58.9202	Avoidance	1.89664e-13
Listeria monocytogenes 10403S	CP002002.1	Firmicutes	3.33171e-05	0.38	2903106	33.7928	54.9536	Avoidance	1.1048e-21
Parvularcula bermudensis HTCC2503	CP002156.1	Proteobacteria	0.0178198	0.61	2902643	52.0886	59.8783	Avoidance	1.00654e-07
Staphylococcus aureus subsp. aureus MRSA252	BX571856.1	Firmicutes	1.30352e-07	0.33	2902619	31.5051	52.0715	Avoidance	1.98674e-21
Vibrio fischeri ES114	CP000020.2	Proteobacteria	5.34895e-24	0.39	2897536	37.594	55.3967	Avoidance	1.65472e-21
Clostridium perfringens SM101	CP000312.1	Firmicutes	9.1706e-12	0.28	2897393	28.4856	54.2647	Avoidance	5.03726e-24
Lactobacillus casei ATCC 334	CP000423.1	Firmicutes	0.0159656	0.47	2895264	38.7505	54.281	Avoidance	2.83138e-20
Vibrio cholerae M66-2	CP001233.1	Proteobacteria	5.51835e-18	0.48	2892523	39.897	56.1926	Avoidance	6.62901e-23
Desulfotomaculum carboxydivorans CO-1-SRB	CP002736.1	Firmicutes	1.87255e-06	0.47	2892255	42.0986	57.8366	Avoidance	1.58146e-19
Ochrobactrum anthropi ATCC 49188	CP000758.1	Proteobacteria	4.2461e-08	0.56	2887297	47.619	59.2564	Avoidance	2.70673e-15
Acidithiobacillus ferrooxidans ATCC 53993	CP001132.1	Proteobacteria	0.619587	0.59	2885038	47.9532	60.1381	Non-Avoidance	3.0442e-16
Staphylococcus aureus subsp. aureus Mu3	AP009324.1	Firmicutes	1.06014e-07	0.33	2880168	31.5315	51.9967	Avoidance	3.86953e-21
Staphylococcus aureus subsp. aureus str. Newman	AP009351.1	Firmicutes	2.80004e-07	0.33	2878897	31.5051	51.8964	Avoidance	2.70067e-21
Staphylococcus aureus subsp. aureus Mu50	BA000017.4	Firmicutes	6.16094e-08	0.33	2878529	31.5315	52.1287	Avoidance	1.7721e-21
Listeria monocytogenes Finland 1988	CP002004.1	Firmicutes	3.19831e-05	0.38	2874431	34.0434	54.9536	Avoidance	4.6781e-21
Desulfovibrio desulfuricans subsp. desulfuricans str. ATCC 27774	CP001358.1	Proteobacteria	0.00119169	0.58	2873437	45.0649	58.0835	Avoidance	1.88699e-14
Staphylococcus aureus subsp. aureus USA300_FPR3757	CP000255.1	Firmicutes	5.95459e-11	0.33	2872769	31.5901	51.941	Avoidance	6.26449e-21
Staphylococcus aureus subsp. aureus S0385	AM990992.1	Firmicutes	1.55383e-10	0.33	2872582	31.3776	52.0799	Avoidance	1.06992e-21
Desulfohalobium retbaense DSM 5692	CP001734.1	Proteobacteria	0.000207547	0.58	2864304	46.2585	59.7295	Avoidance	1.40748e-18
Methylovorus sp. MP688	CP002252.1	Proteobacteria	2.03644e-08	0.55	2862391	43.9014	56.7767	Avoidance	1.3547e-13
Flavobacterium psychrophilum JIP02/86	AM398681.1	Bacteroidetes	0.0726412	0.33	2861988	27.8421	51.546	Non-Avoidance	2.30513e-19
Lactobacillus casei str. Zhang	CP001084.1	Firmicutes	0.0459426	0.47	2861848	39.0909	54.3446	Avoidance	2.0799e-20
Kangiella koreensis DSM 16069	CP001707.1	Proteobacteria	0.412008	0.44	2852073	37.7611	55.517	Non-Avoidance	7.25358e-20
Anoxybacillus flavithermus WK1	CP000922.1	Firmicutes	7.50238e-06	0.42	2846746	37.8424	57.5995	Avoidance	1.09416e-22
Thermaerobacter marianensis DSM 12885	CP002344.1	Firmicutes	1.97181e-07	0.72	2844696	64.6617	66.0683	Avoidance	0.933482
Caldicellulosiruptor kronotskyensis 2002	CP002330.1	Firmicutes	0.047424	0.35	2843785	32.9574	58.8113	Avoidance	3.63327e-24
Treponema denticola ATCC 35405	AE017226.1	Spirochaetes	1.23292e-13	0.38	2843201	32.568	54.5517	Avoidance	9.85644e-22
Agrobacterium tumefaciens str. C58	AE007869.2	Proteobacteria	0.0177845	0.59	2841580	47.1471	58.7629	Avoidance	8.77911e-15
Idiomarina loihiensis L2TR	AE017340.1	Proteobacteria	0.0644408	0.47	2839318	40.3509	57.5397	Non-Avoidance	1.06165e-21
Eubacterium siraeum V10Sc8a	FP929059.1	Firmicutes	0.0071959	0.44	2836123	35.619	54.1398	Avoidance	7.46195e-18
Clostridium sp. SY8519	AP012212.1	Firmicutes	7.96618e-06	0.51	2835737	34.7536	56.6176	Avoidance	1.19788e-22
Bifidobacterium longum subsp. infantis ATCC 15697	CP001095.1	Actinobacteria	5.39429e-09	0.6	2832748	49.6287	60.2217	Avoidance	2.64431e-17
Staphylococcus aureus subsp. aureus ED133	CP001996.1	Firmicutes	1.16419e-11	0.33	2832478	31.6327	52.0059	Avoidance	2.48812e-21
Bifidobacterium longum subsp. infantis ATCC 15697	AP010889.1	Actinobacteria	1.09896e-09	0.6	2828958	49.585	60.2217	Avoidance	8.32467e-17
Staphylococcus aureus subsp. aureus ED98	CP001781.1	Firmicutes	9.92865e-09	0.33	2824404	31.3776	52.2298	Avoidance	1.61824e-21
Agrobacterium sp. H13-3	CP002248.1	Proteobacteria	0.000918226	0.59	2823930	46.9755	58.8438	Avoidance	2.46791e-16
Staphylococcus aureus 04-02981	CP001844.2	Firmicutes	1.06386e-07	0.33	2821452	31.5315	51.9799	Avoidance	3.86953e-21
Staphylococcus aureus subsp. aureus NCTC 8325	CP000253.1	Firmicutes	3.2049e-11	0.33	2821361	31.6173	51.8964	Avoidance	3.91572e-21
Staphylococcus aureus subsp. aureus MW2	BA000033.2	Firmicutes	1.7217e-09	0.33	2820462	31.6327	52.0469	Avoidance	1.5379e-21
Deinococcus deserti VCD115	CP001114.1	Deinococcus-Thermus	0.148975	0.63	2819842	53.1328	58.6794	Non-Avoidance	5.124e-05
Acetobacter pasteurianus IFO 3283-01-42C	AP011163.1	Proteobacteria	4.96761e-05	0.53	2815241	48.3709	58.9202	Avoidance	1.89664e-13
Staphylococcus aureus subsp. aureus N315	BA000018.3	Firmicutes	1.06386e-07	0.33	2814816	31.5315	51.9799	Avoidance	3.86953e-21
Listeria welshimeri serovar 6b str. SLCC5334	AM263198.1	Firmicutes	1.39835e-06	0.36	2814130	33.0357	55.0024	Avoidance	2.97188e-21
Nitrosomonas europaea ATCC 19718	AL954747.1	Proteobacteria	0.0039643	0.51	2812094	39.3484	56.8136	Avoidance	1.69197e-19
Staphylococcus aureus subsp. aureus JKD6159	CP002114.2	Firmicutes	7.61538e-07	0.33	2811435	31.5476	51.8443	Avoidance	8.48737e-21
Staphylococcus aureus subsp. aureus COL	CP000046.1	Firmicutes	1.09667e-07	0.33	2809422	31.8452	51.8902	Avoidance	1.15988e-20
Staphylococcus aureus subsp. aureus TCH60	CP002110.1	Firmicutes	1.15551e-11	0.33	2802675	31.7177	51.9967	Avoidance	6.4915e-21
Staphylococcus aureus subsp. aureus MSSA476	BX571857.1	Firmicutes	2.31501e-08	0.33	2799802	31.4626	51.9702	Avoidance	5.52727e-21
Listeria seeligeri serovar 1/2b str. SLCC3954	FN557490.1	Firmicutes	8.33356e-10	0.37	2797636	32.9932	54.7428	Avoidance	6.63954e-21
Vibrio cholerae LMA3984-4	CP002555.1	Proteobacteria	7.43323e-28	0.48	2791729	41.0602	56.2026	Avoidance	1.09734e-20
Corynebacterium aurimucosum ATCC 700975	CP001601.1	Actinobacteria	3.9832e-08	0.61	2790189	51.0823	58.5859	Avoidance	1.33749e-10
Caldicellulosiruptor kristjanssonii 177R1B	CP002326.1	Firmicutes	2.59999e-08	0.36	2786473	34.3776	58.9784	Avoidance	1.21724e-24
Thermoanaerobacterium thermosaccharolyticum DSM 571	CP002171.1	Firmicutes	0.000614618	0.34	2785752	32.4062	55.0794	Avoidance	7.07851e-25
Thermoanaerobacter wiegelii Rt8.B1	CP002991.1	Firmicutes	2.36885e-05	0.34	2785056	35.019	58.0673	Avoidance	3.53127e-26
Kytococcus sedentarius DSM 20547	CP001686.1	Actinobacteria	0.125907	0.72	2785024	62.585	61.3071	Non-Avoidance	0.962725
Ketogulonicigenium vulgare Y25	CP002224.1	Proteobacteria	3.32039e-09	0.62	2776084	51.523	58.9102	Avoidance	2.53874e-09
Clostridium botulinum BKT015925	CP002410.1	Firmicutes	2.85849e-10	0.28	2773157	30.1871	52.8493	Avoidance	3.52793e-22
Caldicellulosiruptor hydrothermalis 108	CP002219.1	Firmicutes	1.80155e-05	0.36	2770676	33.9181	58.9576	Avoidance	1.60829e-23
Flavobacteriaceae bacterium 3519-10	CP001673.1	Bacteroidetes	0.524	0.43	2768102	30.45	52.3951	Non-Avoidance	3.78369e-20
Ketogulonigenium vulgarum WSH-001	CP002018.1	Proteobacteria	6.71566e-14	0.62	2766400	50.0644	58.9102	Avoidance	4.67226e-12
Chlorobium limicola DSM 245	CP001097.1	Chlorobi	0.809171	0.51	2763181	38.9031	54.1332	Non-Avoidance	9.65114e-19
Staphylococcus aureus subsp. aureus MSHR1132	FR821777.2	Firmicutes	1.35165e-09	0.32	2762785	31.8747	52.0395	Avoidance	7.08197e-21
Tepidanaerobacter sp. Re1	CP002728.1	Firmicutes	2.69261e-08	0.38	2759867	33.3333	57.4058	Avoidance	3.51433e-25
Burkholderia rhizoxinica HKI 454	FR687359.1	Proteobacteria	6.95122e-11	0.61	2755309	51.7067	59.0488	Avoidance	4.58503e-07
Candidatus Puniceispirillum marinum IMCC1322	CP001751.1	Proteobacteria	0.00290661	0.49	2753527	43.3166	58.2828	Avoidance	1.69155e-16
NC10 bacterium 'Dutch sediment'	FP565575.1	Unknown	0.273309	0.59	2752854	49.5323	62.2438	Non-Avoidance	5.91244e-18
Staphylococcus aureus subsp. aureus LGA251	FR821779.1	Firmicutes	2.62125e-09	0.33	2750834	31.2925	51.9967	Avoidance	2.38174e-21
Jonesia denitrificans DSM 20603	CP001706.1	Actinobacteria	5.37369e-08	0.58	2749646	53.1961	59.7963	Avoidance	1.05976e-08
Thioalkalivibrio sp. K90mix	CP001905.1	Proteobacteria	0.0050939	0.66	2744800	53.467	59.5234	Avoidance	2.36192e-07
Staphylococcus aureus RF122	AJ938182.1	Firmicutes	5.67805e-09	0.33	2742531	31.4626	51.988	Avoidance	2.51287e-21
Sphaerobacter thermophilus DSM 20745	CP001823.1	Chloroflexi	3.7952e-07	0.68	2741033	56.8027	63.766	Avoidance	2.90151e-07
Enterococcus faecalis OG1RF	CP002621.1	Firmicutes	3.95816e-13	0.38	2739625	34.1055	53.614	Avoidance	4.49996e-19
Chlorobium phaeobacteroides BS1	CP001101.1	Chlorobi	0.369943	0.49	2736403	39.4437	53.6774	Non-Avoidance	5.68649e-19
Treponema succinifaciens DSM 2489	CP002631.1	Spirochaetes	2.73158e-17	0.39	2731853	35.3496	56.3771	Avoidance	1.48049e-21
Staphylococcus aureus subsp. aureus ECT-R 2	FR714927.1	Firmicutes	2.21184e-08	0.33	2729540	31.4626	51.9799	Avoidance	3.37057e-21
Clostridium sticklandii	FP565809.1	Firmicutes	3.87117e-14	0.33	2715461	29.6575	54.2712	Avoidance	9.65517e-22
Granulibacter bethesdensis CGDNIH1	CP000394.1	Proteobacteria	0.086456	0.59	2708355	55.1622	60.7318	Non-Avoidance	3.20392e-07
Gluconobacter oxydans 621H	CP000009.1	Proteobacteria	0.194373	0.61	2702173	52.8866	59.412	Non-Avoidance	1.32556e-07
Kocuria rhizophila DC2201	AP009152.1	Actinobacteria	0.340752	0.71	2697540	58.355	60.4518	Non-Avoidance	0.0209436
Synechococcus elongatus PCC 6301	AP008231.1	Cyanobacteria	0.978408	0.55	2696255	50.611	57.116	Non-Avoidance	8.64386e-09
Synechococcus elongatus PCC 7942	CP000100.1	Cyanobacteria	0.999708	0.55	2695903	50.1054	57.0989	Non-Avoidance	1.13898e-09
Thermoanaerobacter tengcongensis MB4	AE008691.1	Firmicutes	9.1871e-08	0.38	2689445	38.0952	59.4921	Avoidance	1.98985e-24
Gallibacterium anatis UMN179	CP002667.1	Proteobacteria	1.09369e-23	0.4	2687335	35.1713	54.221	Avoidance	3.90911e-21
Staphylococcus haemolyticus JCSC1435	AP006716.1	Firmicutes	1.11992e-10	0.33	2685015	31.5476	52.6822	Avoidance	7.21919e-21
Prochlorococcus marinus str. MIT 9303	CP000554.1	Cyanobacteria	0.998887	0.5	2682675	53.6452	58.2629	Non-Avoidance	2.18879e-05
Xylella fastidiosa 9a5c	AE003849.1	Proteobacteria	7.5195e-06	0.53	2679306	44.7535	57.7571	Avoidance	1.62485e-17
Halorhodospira halophila SL1	CP000544.1	Proteobacteria	1	0.68	2678452	56.9743	62.0994	Non-Avoidance	4.02363e-06
Caldicellulosiruptor lactoaceticus 6A	CP003001.1	Firmicutes	7.68615e-07	0.36	2674809	34.134	58.9373	Avoidance	1.32703e-24
Akkermansia muciniphila ATCC BAA-835	CP001071.1	Verrucomicrobia	0.866183	0.56	2664102	43.4577	57.7428	Non-Avoidance	1.05001e-16
Nitrosomonas eutropha C91	CP000450.1	Proteobacteria	0.0840803	0.48	2661057	38.2638	56.6245	Non-Avoidance	1.50398e-20
Staphylococcus lugdunensis HKU09-01	CP001837.1	Firmicutes	9.8451e-11	0.34	2658366	32.0034	52.1008	Avoidance	5.16418e-21
Psychrobacter arcticus 273-4	CP000082.1	Proteobacteria	3.5386e-06	0.43	2650701	37.9267	53.951	Avoidance	1.52068e-17
Deinococcus radiodurans R1	AE000513.1	Deinococcus-Thermus	0.00275427	0.67	2648638	55.0408	58.5542	Avoidance	0.00994952
Bifidobacterium dentium Bd1	CP001750.1	Actinobacteria	0.000442269	0.59	2636367	50.7208	58.9383	Avoidance	2.25489e-08
Carnobacterium sp. 17-4	CP002563.1	Firmicutes	0.000381908	0.35	2635294	33.1169	53.1592	Avoidance	1.36678e-20
Moorella thermoacetica ATCC 39073	CP000232.1	Firmicutes	0.000650698	0.56	2628784	48.2456	59.9122	Avoidance	5.47105e-13
Bartonella tribocorum CIP 105476	AM260525.1	Proteobacteria	0.141433	0.39	2619061	37.7551	56.4215	Non-Avoidance	7.65133e-20
Staphylococcus pseudintermedius HKU10-03	CP002439.1	Firmicutes	0.000166522	0.38	2617381	32.2704	52.7526	Avoidance	7.29041e-22
Staphylococcus epidermidis RP62A	CP000029.1	Firmicutes	1.07424e-11	0.32	2616530	31.2741	52.3241	Avoidance	2.90447e-22
Propionibacterium freudenreichii subsp. shermanii CIRM-BIA1	FN806773.1	Actinobacteria	0.509528	0.67	2616384	56.4201	60.5124	Non-Avoidance	3.23792e-06
Halanaerobium hydrogeniformans	CP002304.1	Firmicutes	3.46757e-15	0.33	2613117	29.8357	54.1871	Avoidance	6.67172e-22
Capnocytophaga ochracea DSM 7271	CP001632.1	Bacteroidetes	0.760511	0.4	2612925	29.1775	52.178	Non-Avoidance	3.54592e-21
Synechococcus sp. CC9311	CP000435.1	Cyanobacteria	0.672987	0.52	2606748	53.8137	58.1573	Non-Avoidance	7.51849e-05
Corynebacterium ulcerans BR-AD22	CP002791.1	Actinobacteria	3.31363e-08	0.53	2606374	49.2921	58.2963	Avoidance	5.90974e-12
Corynebacterium resistens DSM 45100	CP002857.1	Actinobacteria	4.83658e-14	0.57	2601311	49.4637	59.3308	Avoidance	7.13655e-13
Lactococcus lactis subsp. lactis KF147	CP001834.1	Firmicutes	1.49759e-14	0.35	2598144	30.8225	52.3129	Avoidance	2.43943e-22
Thermosynechococcus elongatus BP-1	BA000039.2	Cyanobacteria	0.0119468	0.54	2593857	47.9532	57.0192	Avoidance	5.36276e-12
Brachyspira pilosicoli 95/1000	CP002025.1	Spirochaetes	4.5371e-18	0.28	2586443	27.466	51.8219	Avoidance	9.88877e-21
Leifsonia xyli subsp. xyli str. CTCB07	AE016822.1	Actinobacteria	0.999415	0.68	2584158	60.0601	60.2296	Non-Avoidance	0.307637
Halothiobacillus neapolitanus c2	CP001801.1	Proteobacteria	1.67001e-07	0.55	2582886	43.7761	56.5792	Avoidance	3.72592e-14
Halothermothrix orenii H 168	CP001098.1	Firmicutes	0.527835	0.38	2578146	35.9039	57.6834	Non-Avoidance	8.99328e-23
Sulfuricurvum kujiense DSM 16994	CP002355.1	Proteobacteria	3.79846e-18	0.45	2574824	35.4637	53.4236	Avoidance	9.46879e-19
Ruminococcus sp. 18P13	FP929052.1	Firmicutes	7.16138e-09	0.52	2573208	40.1361	54.4803	Avoidance	1.04571e-16
Staphylococcus pseudintermedius ED99	CP002478.1	Firmicutes	0.000757407	0.38	2572216	32.4753	52.8365	Avoidance	7.63527e-22
Chlorobium chlorochromatii CaD3	CP000108.1	Chlorobi	1.18567e-19	0.44	2572079	39.2007	53.3355	Avoidance	3.29373e-20
Capnocytophaga canimorsus Cc5	CP002113.1	Bacteroidetes	0.000717844	0.36	2571406	29.2149	51.9523	Avoidance	1.10624e-20
Selenomonas sputigena ATCC 35185	CP002637.1	Firmicutes	0.000895882	0.57	2568361	44.1327	57.2935	Avoidance	9.37029e-17
Staphylococcus carnosus subsp. carnosus TM300	AM295250.1	Firmicutes	1.25708e-14	0.35	2566424	31.9848	52.9048	Avoidance	8.92089e-23
Tetragenococcus halophilus NBRC 12172	AP012046.1	Firmicutes	0.000409615	0.36	2562720	32.7706	53.0172	Avoidance	8.71642e-21
Sulfurovum sp. NBC37-1	AP009179.1	Proteobacteria	1.09686e-05	0.44	2562277	31.7741	54.3376	Avoidance	2.76346e-21
Propionibacterium acnes 6609	CP002815.1	Actinobacteria	0.99058	0.6	2560282	55.5985	60.6763	Non-Avoidance	8.09808e-08
Propionibacterium acnes KPA171202	AE017283.1	Actinobacteria	0.908405	0.6	2560265	55.5985	60.6589	Non-Avoidance	1.74227e-07
Spirochaeta thermophila DSM 6578	CP002903.1	Spirochaetes	0.751116	0.61	2560222	48.5199	60.3751	Non-Avoidance	3.01243e-15
Clostridium novyi NT	CP000382.1	Firmicutes	2.18997e-08	0.29	2547720	29.1291	53.0253	Avoidance	3.3054e-22
Methylotenera mobilis JLW8	CP001672.1	Proteobacteria	0.00131458	0.46	2547570	35.7143	55.4983	Avoidance	4.85599e-21
Xylella fastidiosa M23	CP001011.1	Proteobacteria	0.18367	0.52	2535690	44.4585	57.8276	Non-Avoidance	3.75672e-18
Thermoanaerobacterium xylanolyticum LX-11	CP002739.1	Firmicutes	0.000299726	0.35	2534358	32.6591	55.0598	Avoidance	8.83971e-25
Caldicellulosiruptor obsidiansis OB47	CP002164.1	Firmicutes	2.2888e-07	0.35	2532343	33.8812	58.8807	Avoidance	2.38612e-24
Lactococcus lactis subsp. cremoris NZ9000	CP002094.1	Firmicutes	2.31259e-23	0.36	2530294	30.2469	52.1952	Avoidance	4.36379e-21
Lactococcus lactis subsp. cremoris MG1363	AM406671.1	Firmicutes	3.54622e-18	0.36	2529478	30.5996	52.1952	Avoidance	8.09808e-21
Flexistipes sinusarabici DSM 4947	CP002858.1	Deferribacteres	0.000843235	0.38	2526590	33.6705	58.0058	Avoidance	9.21775e-23
Xylella fastidiosa Temecula1	AE009442.1	Proteobacteria	0.0553819	0.52	2519802	44.922	57.8343	Non-Avoidance	4.79606e-17
Staphylococcus saprophyticus subsp. saprophyticus ATCC 15305	AP008934.1	Firmicutes	3.94755e-13	0.33	2516575	32.0578	52.9451	Avoidance	8.37851e-22
Prosthecochloris aestuarii DSM 271	CP001108.1	Chlorobi	0.99712	0.5	2512923	38.68	54.2135	Non-Avoidance	5.33118e-22
Synechococcus sp. CC9605	CP000110.1	Cyanobacteria	0.0572052	0.59	2510659	56.4201	58.303	Non-Avoidance	0.0696433
Lactobacillus buchneri NRRL B-30929	CP002652.1	Firmicutes	0.0200197	0.44	2506301	32.8091	53.5002	Avoidance	1.43048e-23
Rothia dentocariosa ATCC 17931	CP002280.1	Actinobacteria	0.492525	0.54	2506025	49.6173	57.9924	Non-Avoidance	5.92606e-11
Corynebacterium ulcerans 809	CP002790.1	Actinobacteria	1.32033e-08	0.53	2502095	49.4637	58.2607	Avoidance	6.69566e-12
Micrococcus luteus NCTC 2665	CP001628.1	Actinobacteria	0.992287	0.73	2501097	62.7976	61.7763	Non-Avoidance	0.83616
Staphylococcus epidermidis ATCC 12228	AE015929.1	Firmicutes	2.33788e-19	0.32	2499279	31.5744	52.4493	Avoidance	1.3468e-22
Simkania negevensis Z	FR872582.1	Chlamydiae	0.0652555	0.42	2496337	37.2372	53.6468	Non-Avoidance	3.54355e-20
Propionibacterium acnes SK137	CP001977.1	Actinobacteria	0.917561	0.6	2495334	55.8874	60.6937	Non-Avoidance	2.22078e-06
Propionibacterium acnes 266	CP002409.1	Actinobacteria	0.046558	0.6	2494578	55.2982	60.7635	Avoidance	1.79252e-08
Xylella fastidiosa subsp. fastidiosa GB514	CP002165.1	Proteobacteria	0.990168	0.52	2491203	44.7279	57.8343	Non-Avoidance	7.6592e-18
Propionibacterium acnes ATCC 11828	CP003084.1	Actinobacteria	0.923561	0.6	2488626	55.8988	60.8332	Non-Avoidance	2.9478e-07
Acidaminococcus intestini RyC-MR95	CP003058.1	Firmicutes	0.000175749	0.5	2487765	40.326	55.5906	Avoidance	7.48378e-19
Micavibrio aeruginosavorus ARL-13	CP002382.1	Proteobacteria	0.000185924	0.55	2481983	43.7925	58.3797	Avoidance	3.19802e-18
Bifidobacterium longum subsp. longum JDM301	CP002010.1	Actinobacteria	1.07171e-06	0.6	2477838	50.1764	59.6308	Avoidance	9.40495e-14
Xylella fastidiosa M12	CP000941.1	Proteobacteria	0.89988	0.52	2475130	44.2056	57.7958	Non-Avoidance	9.58025e-20
Spirochaeta thermophila DSM 6192	CP001698.1	Spirochaetes	0.814106	0.62	2472645	48.1433	60.5995	Non-Avoidance	5.15296e-16
Acetohalobium arabaticum DSM 5501	CP002105.1	Firmicutes	0.00190873	0.37	2469596	34.5663	55.2892	Avoidance	2.97588e-22
Deinococcus geothermalis DSM 11300	CP000359.1	Deinococcus-Thermus	3.35385e-07	0.67	2467205	54.0666	60.5062	Avoidance	1.68532e-05
Leptotrichia buccalis C-1013-b	CP001685.1	Fusobacteria	0.0144588	0.3	2465610	27.5935	51.2747	Avoidance	9.7847e-20
Corynebacterium jeikeium K411	CR931997.1	Actinobacteria	7.48595e-07	0.61	2462499	51.1798	59.2447	Avoidance	1.03345e-09
Thermoanaerobacter sp. X514	CP000923.1	Firmicutes	5.947e-05	0.35	2457259	34.3026	58.2686	Avoidance	2.57006e-25
Thermoanaerobacter sp. X513	CP002210.1	Firmicutes	1.15395e-05	0.35	2456520	34.2183	58.2234	Avoidance	1.34981e-25
Thermoanaerobacter italicus Ab9	CP001936.1	Firmicutes	7.51135e-13	0.34	2451061	33.6705	58.3517	Avoidance	5.59128e-26
Corynebacterium kroppenstedtii DSM 44385	CP001620.1	Actinobacteria	0.615329	0.57	2446804	49.9782	59.3873	Non-Avoidance	1.30406e-11
Acidothermus cellulolyticus 11B	CP000481.1	Actinobacteria	1	0.67	2443540	62.5	64.3257	Non-Avoidance	0.110525
Lactococcus lactis subsp. cremoris SK11	CP000425.1	Firmicutes	8.03096e-19	0.36	2438589	30.2469	52.251	Avoidance	1.14423e-20
Caldicellulosiruptor owensensis OL	CP002216.1	Firmicutes	6.54709e-12	0.35	2428903	33.6705	58.7327	Avoidance	1.69397e-24
Thiomicrospira crunogena XCL-2	CP000109.2	Proteobacteria	7.81228e-09	0.43	2427734	34.7953	54.1659	Avoidance	2.39981e-20
Bifidobacterium breve UCC2003	CP000303.1	Actinobacteria	2.36082e-08	0.59	2422684	48.7549	59.3566	Avoidance	1.61848e-15
Candidatus Protochlamydia amoebophila UWE25	BX908798.1	Chlamydiae	3.33716e-07	0.35	2414465	32.6105	51.7885	Avoidance	1.15057e-18
Prochlorococcus marinus str. MIT 9313	BX548175.1	Cyanobacteria	1	0.51	2410873	52.6338	58.3872	Non-Avoidance	5.95648e-07
Syntrophothermus lipocalidus DSM 12680	CP002048.1	Firmicutes	2.58595e-05	0.51	2405559	44.3321	59.1808	Avoidance	5.23356e-19
Carboxydothermus hydrogenoformans Z-2901	CP000141.1	Firmicutes	1.36069e-22	0.42	2401520	37.1345	59.6902	Avoidance	1.35825e-23
Bifidobacterium longum subsp. infantis 157F	AP010890.1	Actinobacteria	0.00102543	0.6	2400312	49.5591	59.501	Avoidance	8.26062e-15
Lactococcus lactis subsp. lactis CV56	CP002365.1	Firmicutes	1.70272e-14	0.35	2399458	30.6494	52.3447	Avoidance	1.95705e-21
Streptococcus sanguinis SK36	CP000387.1	Firmicutes	1.01984e-20	0.43	2388435	31.5315	53.7361	Avoidance	5.08298e-21
Bifidobacterium longum subsp. longum KACC 91563	CP002794.1	Actinobacteria	0.00161458	0.6	2385301	49.6914	59.5181	Avoidance	2.15965e-14
Bifidobacterium longum subsp. longum JCM 1217	AP010888.1	Actinobacteria	4.67613e-06	0.6	2385164	49.3827	60.0119	Avoidance	9.61668e-18
Bifidobacterium longum DJO10A	CP000605.1	Actinobacteria	2.14964e-07	0.6	2375792	50.1323	59.4327	Avoidance	2.47931e-13
Corynebacterium urealyticum DSM 7109	AM942444.1	Actinobacteria	0.38336	0.64	2369219	51.4372	59.2812	Non-Avoidance	6.40792e-09
Synechococcus sp. WH 7803	CT971583.1	Cyanobacteria	0.981257	0.6	2366980	56.5529	58.5215	Non-Avoidance	0.0237388
Lactococcus lactis subsp. lactis Il1403	AE005176.1	Firmicutes	5.39371e-20	0.35	2365589	31.0596	52.3875	Avoidance	2.48125e-21
Chlorobium luteolum DSM 273	CP000096.1	Chlorobi	0.973923	0.57	2364842	43.5435	55.1393	Non-Avoidance	9.3641e-14
Thermoanaerobacter pseudethanolicus ATCC 33223	CP000924.1	Firmicutes	0.000616451	0.35	2362816	34.3869	58.1821	Avoidance	8.16023e-26
Streptococcus gallolyticus subsp. gallolyticus ATCC 43143	AP012053.1	Firmicutes	1.21308e-48	0.38	2362241	31.0823	52.3924	Avoidance	5.74608e-19
Streptococcus gallolyticus subsp. gallolyticus ATCC BAA-2069	FR824043.1	Firmicutes	6.77317e-40	0.38	2356444	30.3463	52.3739	Avoidance	7.19527e-20
Porphyromonas gingivalis ATCC 33277	AP009380.1	Bacteroidetes	2.90944e-19	0.48	2354886	36.2604	54.3754	Avoidance	1.08456e-19
Streptococcus gallolyticus UCN34	FN597254.1	Firmicutes	5.56555e-36	0.38	2350911	30.6926	52.489	Avoidance	3.28844e-19
Pasteurella multocida 36950	CP003022.1	Proteobacteria	7.42103e-22	0.4	2349518	34.8371	54.3223	Avoidance	1.4207e-20
Candidatus Desulforudis audaxviator MP104C	CP000860.1	Firmicutes	0.0205862	0.61	2349476	50.7519	60.7902	Avoidance	1.95398e-11
Thermus scotoductus SA-01	CP001962.1	Deinococcus-Thermus	0.853106	0.65	2346803	54.1509	65.7498	Non-Avoidance	3.10228e-20
Thermoanaerobacter brockii subsp. finnii Ako-1	CP002466.1	Firmicutes	1.5815e-05	0.35	2344824	34.6939	58.1678	Avoidance	9.85847e-26
Porphyromonas gingivalis W83	AE015924.1	Bacteroidetes	2.30311e-13	0.48	2343476	36.6402	54.4061	Avoidance	1.40743e-19
Bartonella grahamii as4aup	CP001562.1	Proteobacteria	3.02114e-05	0.38	2341328	37.323	56.2925	Avoidance	7.85041e-20
Arcobacter butzleri RM4018	CP000361.1	Proteobacteria	5.52627e-13	0.27	2341251	26.4644	49.6459	Avoidance	1.13272e-17
Porphyromonas gingivalis TDC60	AP012203.1	Bacteroidetes	1.16028e-23	0.48	2339898	36.5662	54.4853	Avoidance	3.05737e-20
Corynebacterium pseudotuberculosis FRC41	CP002097.1	Actinobacteria	5.20677e-13	0.52	2337913	48.2684	58.1585	Avoidance	2.06399e-13
Corynebacterium pseudotuberculosis I19	CP002251.1	Actinobacteria	2.59982e-12	0.52	2337730	49.8268	58.1408	Avoidance	1.6754e-11
Corynebacterium pseudotuberculosis 42/02-A	CP003062.1	Actinobacteria	8.88269e-26	0.52	2337606	49.697	58.1408	Avoidance	1.27688e-11
Corynebacterium pseudotuberculosis PAT10	CP002924.1	Actinobacteria	8.16966e-07	0.52	2335323	49.1775	58.0407	Avoidance	1.63153e-12
Corynebacterium pseudotuberculosis 1002	CP001809.2	Actinobacteria	5.75787e-07	0.52	2335113	49.4805	58.0692	Avoidance	1.49801e-11
Actinobacillus pleuropneumoniae serovar 7 str. AP76	CP001091.1	Proteobacteria	1.44655e-15	0.41	2331981	35.9231	54.2317	Avoidance	2.68806e-20
Acidaminococcus fermentans DSM 20731	CP001859.1	Firmicutes	8.58234e-17	0.56	2329769	40.1786	56.4378	Avoidance	6.50183e-22
Corynebacterium pseudotuberculosis C231	CP001829.1	Actinobacteria	5.08158e-05	0.52	2328208	48.4416	58.0587	Avoidance	3.32018e-13
Bifidobacterium breve ACS-071-V-Sch8b	CP002743.1	Actinobacteria	2.62798e-09	0.59	2327492	49.4102	59.3397	Avoidance	2.75573e-14
Thermodesulfatator indicus DSM 15286	CP002683.1	Thermodesulfobacteria	2.22985e-05	0.42	2322224	39.6544	63.759	Avoidance	3.82336e-24
Corynebacterium pseudotuberculosis CIP 52.97	CP003061.1	Actinobacteria	7.17285e-12	0.52	2320595	49.4976	58.1782	Avoidance	1.86273e-11
Actinobacillus succinogenes 130Z	CP000746.1	Proteobacteria	6.58706e-13	0.45	2319663	35.2966	55.0588	Avoidance	4.12064e-22
Mannheimia succiniciproducens MBEL55E	AE016827.1	Proteobacteria	6.33798e-14	0.43	2314078	35.9461	54.9148	Avoidance	4.1119e-20
Aggregatibacter aphrophilus NJ8700	CP001607.1	Proteobacteria	3.22495e-13	0.42	2313035	35.1713	55.0465	Avoidance	2.46913e-21
Halanaerobium praevalens DSM 2228	CP002175.1	Firmicutes	3.81455e-12	0.3	2309262	28.7803	53.8536	Avoidance	7.03119e-24
Sulfurospirillum deleyianum DSM 6946	CP001816.1	Proteobacteria	1.37398e-11	0.39	2306351	32.3641	53.1022	Avoidance	8.61838e-21
Thermoanaerobacter mathranii subsp. mathranii str. A3	CP002032.1	Firmicutes	2.96757e-10	0.34	2306092	33.2435	58.6458	Avoidance	5.45467e-26
Oceanithermus profundus DSM 14977	CP002361.1	Deinococcus-Thermus	0.324695	0.7	2303940	54.7619	65.0227	Non-Avoidance	3.36705e-11
Kosmotoga olearia TBF 19.5.1	CP001634.1	Thermotogae	9.17278e-09	0.42	2302126	38.4779	61.8257	Avoidance	1.46841e-22
Lactobacillus brevis ATCC 367	CP000416.1	Firmicutes	1.1108e-25	0.46	2291220	36.8046	54.1099	Avoidance	1.79392e-21
Chlorobaculum parvum NCIB 8327	CP001099.1	Chlorobi	0.988249	0.56	2289249	42.0143	55.021	Non-Avoidance	6.90666e-17
Neisseria meningitidis M01-240355	CP002422.1	Proteobacteria	0.0406432	0.51	2287777	40.9774	56.8395	Avoidance	6.35389e-18
Methylacidiphilum infernorum V4	CP000975.1	Verrucomicrobia	0.913529	0.45	2287145	39.5671	57.2761	Non-Avoidance	5.78866e-21
Thermosediminibacter oceani DSM 16646	CP002131.1	Firmicutes	0.057705	0.47	2280035	40.5597	60.2413	Non-Avoidance	1.60482e-24
Corynebacterium pseudotuberculosis 1/06-A	CP003082.1	Actinobacteria	2.58228e-11	0.52	2279118	49.6287	58.2296	Avoidance	1.22259e-11
Neisseria meningitidis 8013	FM999788.1	Proteobacteria	0.418377	0.51	2277550	40.2256	57.0276	Non-Avoidance	6.47312e-20
Actinobacillus pleuropneumoniae serovar 5b str. L20	CP000569.1	Proteobacteria	8.90579e-13	0.41	2274482	34.8639	54.0921	Avoidance	4.29573e-20
Weeksella virosa DSM 16922	CP002455.1	Bacteroidetes	0.81677	0.36	2272954	29.2208	52.289	Non-Avoidance	2.04893e-21
Neisseria meningitidis MC58	AE002098.2	Proteobacteria	0.620424	0.52	2272360	40.2256	56.7311	Non-Avoidance	2.03274e-19
Marinithermus hydrothermalis DSM 14884	CP002630.1	Deinococcus-Thermus	0.000292197	0.68	2269167	54.01	65.3081	Avoidance	5.4915e-16
Haemophilus parasuis SH0165	CP001321.1	Proteobacteria	1.18209e-23	0.4	2269156	35.8814	54.1514	Avoidance	1.17285e-20
Bifidobacterium longum subsp. longum BBMN68	CP002286.1	Actinobacteria	3.15759e-06	0.6	2265943	50.1764	59.4732	Avoidance	2.54629e-13
Rothia mucilaginosa DY-18	AP011540.1	Actinobacteria	0.00751333	0.6	2264603	52.5097	58.2607	Avoidance	5.51373e-07
Lactobacillus reuteri SD2112	CP002844.1	Firmicutes	7.0747e-09	0.39	2264399	34.6203	52.5925	Avoidance	2.30571e-21
Haemophilus somnus 2336	CP000947.1	Proteobacteria	1.75171e-23	0.37	2263857	32.7068	54.0393	Avoidance	7.64044e-23
Pasteurella multocida subsp. multocida str. Pm70	AE004439.1	Proteobacteria	8.15516e-22	0.4	2257487	35.2718	54.4585	Avoidance	6.12903e-20
Arcobacter butzleri ED-1	AP012047.1	Proteobacteria	1.12421e-06	0.27	2256675	26.3801	49.3911	Avoidance	2.36661e-17
Bifidobacterium longum NCC2705	AE014295.3	Actinobacteria	1.92689e-12	0.6	2256640	49.9332	59.4531	Avoidance	5.51768e-14
Streptococcus equi subsp. equi 4047	FM204883.1	Firmicutes	4.3385e-54	0.41	2253793	31.848	52.4697	Avoidance	2.58963e-19
Neisseria meningitidis M04-240196	CP002423.1	Proteobacteria	0.516969	0.51	2250449	40.3091	56.7043	Non-Avoidance	1.12357e-18
Ruminococcus bromii L2-63	FP929051.1	Firmicutes	5.71141e-14	0.41	2249085	33.2875	54.2602	Avoidance	7.95393e-20
Neisseria meningitidis NZ-05/33	CP002424.1	Proteobacteria	0.336696	0.51	2248966	39.8914	56.8311	Non-Avoidance	3.62361e-19
Candidatus Cloacamonas acidaminovorans str. Evry	CU466930.1	Unknown	2.26031e-12	0.38	2246820	34.32	53.5075	Avoidance	2.32028e-22
Streptococcus pneumoniae Hungary19A-6	CP000936.1	Firmicutes	1.94704e-31	0.4	2245615	31.4111	53.3197	Avoidance	1.11567e-18
Neisseria meningitidis alpha710	CP001561.1	Proteobacteria	0.544125	0.52	2242947	40.6658	56.9506	Non-Avoidance	6.97941e-19
Actinobacillus pleuropneumoniae serovar 3 str. JL03	CP000687.1	Proteobacteria	1.90478e-12	0.41	2242062	34.9206	54.3214	Avoidance	1.86538e-22
Neisseria meningitidis H44/76	CP002420.1	Proteobacteria	0.00014131	0.51	2240883	41.0192	56.7718	Avoidance	2.80215e-18
Streptococcus pneumoniae 670-6B	CP002176.1	Firmicutes	4.88551e-37	0.4	2240045	31.4548	53.1919	Avoidance	6.30566e-18
Synechococcus sp. CC9902	CP000097.1	Cyanobacteria	0.198216	0.54	2234828	53.6452	57.9042	Non-Avoidance	2.62818e-05
Deferribacter desulfuricans SSM1	AP011529.1	Deferribacteres	5.14787e-07	0.31	2234389	30.2721	60.0907	Avoidance	3.91087e-23
Neisseria gonorrhoeae NCCP11945	CP001050.1	Proteobacteria	9.58763e-12	0.52	2232025	42.3721	57.1848	Avoidance	6.73603e-15
Spirochaeta coccoides DSM 17374	CP002659.1	Spirochaetes	7.09104e-13	0.51	2227296	40.1922	58.1611	Avoidance	1.53784e-18
Neisseria meningitidis WUE 2594	FR774048.1	Proteobacteria	0.438775	0.52	2227255	40.9357	56.931	Non-Avoidance	2.93298e-18
Synechococcus sp. RCC307	CT978603.1	Cyanobacteria	0.00131424	0.61	2224914	56.2158	59.1476	Avoidance	0.0019376
Neisseria meningitidis M01-240149	CP002421.1	Proteobacteria	0.00108427	0.51	2223518	40.6433	56.7243	Avoidance	3.98596e-18
Streptococcus pneumoniae ATCC 700669	FM211187.1	Firmicutes	3.16367e-36	0.39	2221315	31.5858	53.2403	Avoidance	1.23181e-17
Neisseria lactamica 020-06	FN995097.1	Proteobacteria	0.981785	0.52	2220606	40.8939	57.1997	Non-Avoidance	2.75539e-18
Streptococcus salivarius CCHSS3	FR873481.1	Firmicutes	1.9425e-28	0.4	2217184	32.0547	53.2514	Avoidance	1.01385e-19
Bifidobacterium bifidum PRL2010	CP001840.1	Actinobacteria	0.355638	0.63	2214656	50.1092	59.4766	Non-Avoidance	2.37952e-11
Streptococcus salivarius JIM8777	FR873482.1	Firmicutes	1.49887e-27	0.4	2210574	32.2751	53.0978	Avoidance	3.2556e-19
Streptococcus pneumoniae CGSP14	CP001033.1	Firmicutes	5.548e-30	0.39	2209198	32.8091	53.3924	Avoidance	2.67106e-17
Sulfurimonas denitrificans DSM 1251	CP000153.1	Proteobacteria	1.81533e-17	0.34	2201561	29.4486	51.1683	Avoidance	3.5621e-20
Streptococcus gordonii str. Challis substr. CH1	CP000725.1	Firmicutes	1.17056e-38	0.41	2196662	30.6494	53.0461	Avoidance	1.98419e-19
Neisseria meningitidis FAM18	AM421808.1	Proteobacteria	0.591877	0.52	2194961	40.8521	56.8272	Non-Avoidance	8.51397e-19
Streptococcus pseudopneumoniae IS7493	CP002925.1	Firmicutes	4.89586e-35	0.4	2190731	31.746	53.3155	Avoidance	3.7692e-18
Bifidobacterium bifidum S17	CP002220.1	Actinobacteria	0.30077	0.63	2186882	50.3713	59.5	Non-Avoidance	6.15812e-11
Porphyromonas asaccharolytica DSM 20707	CP002689.1	Bacteroidetes	2.71031e-12	0.52	2186370	39.8701	54.2591	Avoidance	2.38898e-17
Neisseria meningitidis G2136	CP002419.1	Proteobacteria	4.50706e-05	0.52	2184862	40.7686	56.9673	Avoidance	3.0772e-18
Streptococcus pneumoniae 70585	CP000918.1	Firmicutes	1.59623e-32	0.4	2184682	31.6017	53.2594	Avoidance	3.50309e-18
Neisseria meningitidis Z2491	AL157959.1	Proteobacteria	0.0666078	0.52	2184406	39.8496	56.9405	Non-Avoidance	1.3978e-19
Streptococcus suis D12	CP002644.1	Firmicutes	1.38714e-52	0.41	2183059	31.5697	53.625	Avoidance	1.28496e-20
Streptococcus suis D9	CP002641.1	Firmicutes	1.37175e-45	0.41	2177656	31.5584	53.2574	Avoidance	3.70393e-19
Fusobacterium nucleatum subsp. nucleatum ATCC 25586	AE009951.2	Fusobacteria	0.000288039	0.27	2174500	27.1557	50.6699	Avoidance	2.05916e-20
Petrotoga mobilis SJ95	CP000879.1	Thermotogae	1.81082e-08	0.34	2169548	31.0374	57.1097	Avoidance	1.03588e-24
Streptococcus equi subsp. zooepidemicus ATCC 35246	CP002904.1	Firmicutes	8.56229e-49	0.42	2167264	32.5838	52.4013	Avoidance	9.96131e-18
Riemerella anatipestifer RA-GD	CP002562.1	Bacteroidetes	0.098281	0.35	2166384	28.2684	52.6208	Non-Avoidance	1.07884e-19
Streptococcus pneumoniae TIGR4	AE005672.3	Firmicutes	1.75942e-37	0.4	2160842	31.0179	53.2416	Avoidance	8.78088e-19
Streptococcus agalactiae 2603V/R	AE009948.1	Firmicutes	1.2056e-28	0.36	2160267	30.3189	52.2531	Avoidance	5.40435e-19
Streptococcus dysgalactiae subsp. equisimilis ATCC 12394	CP002215.1	Firmicutes	8.38167e-32	0.39	2159491	31.8342	52.4189	Avoidance	8.52252e-18
Polynucleobacter necessarius subsp. asymbioticus QLW-P1DMWA-1	CP000655.1	Proteobacteria	1.28445e-19	0.45	2159490	39.9916	55.3315	Avoidance	8.35802e-17
Coxiella burnetii Dugway 5J108-111	CP000733.1	Proteobacteria	3.4717e-05	0.42	2158758	38.733	57.1857	Avoidance	5.16969e-20
Acidimicrobium ferrooxidans DSM 10331	CP001631.1	Actinobacteria	0.635327	0.68	2158157	61.2184	63.96	Non-Avoidance	0.00431585
Calditerrivibrio nitroreducens DSM 19672	CP002347.1	Deferribacteres	1.66215e-08	0.36	2157835	31.3949	57.9447	Avoidance	1.5877e-22
Riemerella anatipestifer DSM 15868	CP002346.1	Bacteroidetes	0.0463498	0.35	2155121	27.8355	52.6003	Avoidance	1.16375e-19
Chlorobium tepidum TLS	AE006470.1	Chlorobi	0.999814	0.57	2154946	42.1408	55.095	Non-Avoidance	1.63639e-17
Neisseria gonorrhoeae TCDC-NG08107	CP002440.1	Proteobacteria	5.97561e-09	0.53	2154835	42.2341	57.0792	Avoidance	3.44619e-14
Neisseria gonorrhoeae FA 1090	AE004969.1	Proteobacteria	0.0465851	0.53	2153922	40.4762	57.04	Avoidance	4.58959e-19
Sulfurimonas autotrophica DSM 16294	CP002205.1	Proteobacteria	4.88008e-06	0.35	2153198	29.2398	52.0663	Avoidance	2.20805e-20
Streptococcus equi subsp. zooepidemicus	FM204884.1	Firmicutes	1.80616e-51	0.42	2149868	31.8917	52.2662	Avoidance	1.81073e-18
Deinococcus proteolyticus MRP	CP002536.1	Deinococcus-Thermus	0.0585741	0.66	2147060	51.342	58.342	Non-Avoidance	9.50217e-05
Streptococcus mitis B6	FN568063.1	Firmicutes	3.99204e-27	0.4	2146611	32.0346	53.0605	Avoidance	9.00668e-19
Mobiluncus curtisii ATCC 43063	CP001992.1	Actinobacteria	2.8378e-20	0.55	2146480	46.301	58.9391	Avoidance	1.92014e-15
Streptococcus suis BM407	FM252032.1	Firmicutes	2.49217e-45	0.41	2146229	31.2312	53.0471	Avoidance	1.3634e-18
Lactobacillus helveticus H10	CP002429.1	Firmicutes	4.84166e-09	0.37	2145899	33.4207	52.493	Avoidance	2.23027e-22
Neisseria meningitidis alpha14	AM889136.1	Proteobacteria	0.27387	0.52	2145295	40.5597	56.7887	Non-Avoidance	2.08043e-18
Eubacterium eligens ATCC 27750	CP001104.1	Firmicutes	4.64239e-08	0.38	2144190	32.8924	54.0842	Avoidance	8.98437e-21
Streptococcus parauberis KCTC 11537	CP002471.1	Firmicutes	1.08134e-36	0.36	2143887	31.3853	52.2605	Avoidance	2.81194e-18
Streptococcus pneumoniae INV104	FQ312030.1	Firmicutes	2.83574e-36	0.4	2142122	31.8043	53.2301	Avoidance	1.45113e-17
Streptococcus salivarius 57.I	CP002888.1	Firmicutes	8.50553e-24	0.4	2138805	32.6279	53.2819	Avoidance	7.96526e-20
Streptococcus suis JS14	CP002465.1	Firmicutes	5.81164e-42	0.41	2137435	31.2363	53.083	Avoidance	2.26899e-19
Thermotoga lettingae TMO	CP000812.1	Thermotogae	4.94623e-05	0.39	2135342	37.585	61.4984	Avoidance	1.30473e-23
Veillonella parvula DSM 2008	CP001820.1	Firmicutes	6.16515e-12	0.39	2132142	33.9654	55.6677	Avoidance	1.02698e-21
Streptococcus pneumoniae AP200	CP002121.1	Firmicutes	1.49374e-42	0.4	2130580	32.2944	53.3309	Avoidance	3.69679e-19
Ammonifex degensii KC4	CP001785.1	Firmicutes	0.00020876	0.59	2129237	52.1702	63.5175	Avoidance	4.60705e-12
Streptococcus agalactiae A909	CP000114.1	Firmicutes	4.44594e-34	0.36	2127839	30.1005	52.2339	Avoidance	1.24727e-18
Orientia tsutsugamushi str. Boryong	AM494475.1	Proteobacteria	0.00107395	0.31	2127051	27.6814	50.4585	Avoidance	1.38312e-18
Brucella melitensis M5-90	CP001851.1	Proteobacteria	4.14782e-13	0.57	2126451	48.4341	59.3502	Avoidance	1.24049e-12
Brucella melitensis M28	CP002459.1	Proteobacteria	1.56986e-09	0.57	2126133	48.5199	59.3502	Avoidance	6.67204e-13
Lactobacillus delbrueckii subsp. bulgaricus ND02	CP002341.1	Firmicutes	3.83192e-08	0.5	2125753	35.0808	54.0801	Avoidance	3.93113e-22
Brucella melitensis ATCC 23457	CP001488.1	Proteobacteria	9.7242e-15	0.57	2125701	47.2758	59.3502	Avoidance	1.03062e-15
Zymomonas mobilis subsp. mobilis NCIMB 11163	CP001722.1	Proteobacteria	5.44522e-08	0.47	2124771	45.9064	57.9633	Avoidance	3.95433e-15
Brucella abortus bv. 1 str. 9-941	AE017223.1	Proteobacteria	2.82839e-11	0.57	2124241	47.8335	59.3823	Avoidance	2.57786e-15
Brucella abortus S19	CP000887.1	Proteobacteria	1.47289e-09	0.57	2122487	47.3616	59.3823	Avoidance	3.50006e-16
Brucella melitensis biovar Abortus 2308	AM040264.1	Proteobacteria	6.02458e-10	0.57	2121359	47.6619	59.3823	Avoidance	6.72209e-15
Streptococcus pneumoniae JJA	CP000919.1	Firmicutes	8.84468e-35	0.4	2120234	31.2554	53.2403	Avoidance	3.61714e-18
Brucella melitensis NI	CP002931.1	Proteobacteria	4.25835e-10	0.57	2117717	48.7773	59.3298	Avoidance	3.693e-12
Brucella melitensis bv. 1 str. 16M	AE008917.1	Proteobacteria	1.64729e-10	0.57	2117144	49.6782	59.327	Avoidance	1.60822e-10
Brucella microti CCM 4915	CP001578.1	Proteobacteria	1.99638e-10	0.57	2117050	47.7048	59.2833	Avoidance	2.51417e-14
Waddlia chondrophila WSU 86-1044	CP001928.1	Chlamydiae	4.1918e-05	0.44	2116312	36.4939	53.5337	Avoidance	8.86979e-19
Coriobacterium glomerans PW2	CP002628.1	Actinobacteria	0.601221	0.6	2115681	49.5066	61.9399	Non-Avoidance	1.43052e-14
Lactobacillus kefiranofaciens ZW3	CP002764.1	Firmicutes	2.46621e-14	0.38	2113023	32.3722	52.3414	Avoidance	3.44427e-22
Streptococcus pneumoniae Taiwan19F-14	CP000921.1	Firmicutes	8.47504e-35	0.4	2112148	31.2987	53.211	Avoidance	4.1955e-18
Streptococcus pneumoniae P1031	CP000920.1	Firmicutes	4.5536e-38	0.4	2111882	31.2554	53.317	Avoidance	1.93354e-18
Brucella ovis ATCC 25840	CP000708.1	Proteobacteria	8.5076e-06	0.57	2111370	48.7344	59.2538	Avoidance	2.29656e-11
Candidatus Hamiltonella defensa 5AT (Acyrthosiphon pisum)	CP001277.1	Proteobacteria	0.00104651	0.4	2110331	33.5884	54.6534	Avoidance	1.2024e-21
Brucella suis VBI22	CP003128.1	Proteobacteria	1.14086e-11	0.57	2108637	47.7906	59.2833	Avoidance	2.47017e-14
Brucella suis 1330	AE014291.4	Proteobacteria	5.79508e-12	0.57	2107794	47.619	59.2833	Avoidance	2.53102e-14
Streptococcus dysgalactiae subsp. equisimilis GGS_124	AP010935.1	Firmicutes	5.83871e-22	0.4	2106340	32.9838	52.4339	Avoidance	5.75182e-18
Brucella canis ATCC 23365	CP000872.1	Proteobacteria	7.74466e-14	0.57	2105969	47.3187	59.5406	Avoidance	5.61552e-15
Aggregatibacter actinomycetemcomitans D11S-1	CP001733.1	Proteobacteria	8.90563e-14	0.45	2105764	37.1173	55.0258	Avoidance	6.09595e-21
Macrococcus caseolyticus JCSC5402	AP009484.1	Firmicutes	7.50704e-08	0.37	2102324	30.8844	52.8108	Avoidance	9.17611e-20
Nitratifractor salsuginis DSM 16511	CP002452.1	Proteobacteria	0.633868	0.54	2101285	40.7922	58.3641	Non-Avoidance	7.98882e-20
Streptococcus pasteurianus ATCC 43144	AP012054.1	Firmicutes	1.40316e-29	0.37	2100077	30.9738	52.3271	Avoidance	3.67868e-19
Lactobacillus fermentum IFO 3956	AP008937.1	Firmicutes	2.7115e-12	0.51	2098685	38.8745	54.1723	Avoidance	1.29012e-20
Streptococcus suis SS12	CP002640.1	Firmicutes	2.47806e-43	0.41	2096866	31.2312	53.1279	Avoidance	1.65848e-19
Streptococcus suis 05ZYH33	CP000407.1	Firmicutes	5.21604e-27	0.41	2096309	34.1126	53.0855	Avoidance	3.94504e-15
Streptococcus suis SC84	FM252031.1	Firmicutes	1.27769e-41	0.41	2095898	31.2741	53.0663	Avoidance	1.34067e-18
Streptococcus suis 98HAH33	CP000408.1	Firmicutes	5.16979e-34	0.41	2095698	33.2468	53.0289	Avoidance	1.06402e-16
Streptococcus pneumoniae INV200	FQ312029.1	Firmicutes	1.52715e-41	0.4	2093317	31.8043	53.3547	Avoidance	5.62282e-18
Bifidobacterium adolescentis ATCC 15703	AP009256.1	Actinobacteria	0.197579	0.59	2089645	49.9782	58.9259	Non-Avoidance	2.50057e-10
Streptococcus pneumoniae TCH8431/19A	CP001993.1	Firmicutes	3.22227e-42	0.4	2088772	32.0106	53.211	Avoidance	1.48914e-17
Haemophilus parainfluenzae T3T1	FQ312002.1	Proteobacteria	6.60609e-13	0.4	2086875	35.5054	54.3636	Avoidance	4.7115e-21
Aerococcus urinae ACS-120-V-Col10a	CP002512.1	Firmicutes	1.49432e-11	0.42	2080974	32.9004	54.3332	Avoidance	1.89642e-22
Lactobacillus helveticus DPC 4571	CP000517.1	Firmicutes	1.93502e-11	0.37	2080931	32.3097	52.2923	Avoidance	2.35382e-22
Streptococcus pneumoniae G54	CP001015.1	Firmicutes	1.65328e-39	0.4	2078953	31.3348	53.4374	Avoidance	7.26226e-19
Lactobacillus acidophilus 30SC	CP002559.1	Firmicutes	4.7836e-10	0.38	2078001	32.672	52.6655	Avoidance	2.44179e-22
Lactobacillus amylovorus GRL 1112	CP002338.1	Firmicutes	1.61771e-08	0.38	2067702	32.7993	52.6325	Avoidance	1.47448e-22
Lactobacillus ruminis ATCC 27782	CP003032.1	Firmicutes	0.0899805	0.43	2066652	35.4497	53.6292	Non-Avoidance	2.0852e-22
Coxiella burnetii CbuK_Q154	CP001020.1	Proteobacteria	2.40837e-05	0.43	2063100	38.0527	57.1681	Avoidance	1.27563e-20
Zymomonas mobilis subsp. mobilis ZM4	AE008692.2	Proteobacteria	3.25565e-05	0.46	2056363	46.0317	58.0183	Avoidance	3.97633e-15
Campylobacter concisus 13826	CP000792.1	Proteobacteria	0.00141033	0.39	2052007	31.2075	52.3746	Avoidance	1.65178e-20
Olsenella uli DSM 7084	CP002106.1	Actinobacteria	0.998554	0.65	2051896	53.7967	61.8354	Non-Avoidance	6.93267e-08
Ilyobacter polytropus DSM 2926	CP002281.1	Fusobacteria	2.34333e-06	0.35	2046464	30.7593	53.9419	Avoidance	1.37091e-19
Streptococcus pneumoniae D39	CP000410.1	Firmicutes	1.61871e-39	0.4	2046115	31.1255	53.2492	Avoidance	4.24685e-18
Francisella philomiragia subsp. philomiragia ATCC 25017	CP000937.1	Proteobacteria	5.1675e-05	0.33	2045775	28.3588	52.975	Avoidance	9.59793e-20
Lactobacillus crispatus ST1	FN692037.1	Firmicutes	1.27426e-06	0.37	2043161	32.3633	52.3702	Avoidance	3.65044e-22
Thermotoga thermarum DSM 5069	CP002351.1	Thermotogae	0.091416	0.4	2039943	38.6054	62.7988	Non-Avoidance	3.48483e-24
Lactobacillus reuteri JCM 1112	AP007281.1	Firmicutes	4.80627e-11	0.39	2039414	34.3723	52.7012	Avoidance	2.77384e-21
Streptococcus pneumoniae R6	AE007317.1	Firmicutes	1.13156e-25	0.4	2038615	32.4242	53.2492	Avoidance	5.89783e-17
Streptococcus suis A7	CP002570.1	Firmicutes	8.64511e-45	0.41	2038409	30.9742	53.1775	Avoidance	1.90876e-19
Leuconostoc mesenteroides subsp. mesenteroides ATCC 8293	CP000414.1	Firmicutes	0.00011712	0.38	2038396	33.4644	52.9785	Avoidance	8.59327e-21
Streptococcus suis GZ1	CP000837.1	Firmicutes	3.71379e-28	0.41	2038034	33.1169	52.9817	Avoidance	2.59982e-16
Streptococcus pneumoniae OXC141	FQ312027.1	Firmicutes	1.2112e-37	0.4	2036867	31.8783	53.327	Avoidance	6.29638e-18
Francisella sp. TX077308	CP002872.1	Proteobacteria	0.244428	0.33	2035931	28.7415	53.1114	Non-Avoidance	5.5142e-20
Streptococcus suis ST1	CP002651.1	Firmicutes	6.12494e-37	0.41	2034321	31.7169	53.2836	Avoidance	1.52131e-18
Streptococcus mutans UA159	AE014133.2	Firmicutes	2.31728e-33	0.37	2032925	31.2169	53.0079	Avoidance	7.39682e-20
Streptococcus suis ST3	CP002633.1	Firmicutes	2.63748e-56	0.41	2028815	31.4286	53.6045	Avoidance	3.34634e-21
Thermobaculum terrenum ATCC BAA-798	CP001825.1	Unknown	5.23532e-05	0.48	2026947	43.3673	61.3596	Avoidance	2.54754e-23
Streptococcus equi subsp. zooepidemicus MGCS10565	CP001129.1	Firmicutes	1.59666e-42	0.42	2024171	32.8965	52.4087	Avoidance	3.83596e-18
Zymomonas mobilis subsp. mobilis ATCC 10988	CP002850.1	Proteobacteria	1.46824e-07	0.46	2021773	46.0317	57.9923	Avoidance	1.65401e-14
Thermosipho africanus TCF52B	CP001185.1	Thermotogae	2.0433e-05	0.31	2016657	32.027	60.8061	Avoidance	1.11496e-24
Coxiella burnetii RSA 331	CP000890.1	Proteobacteria	0.000785798	0.43	2016427	36.4796	57.1857	Avoidance	5.8984e-22
Streptococcus mutans NN2025	AP010655.1	Firmicutes	6.01449e-33	0.37	2013587	31.1081	53.0068	Avoidance	5.72733e-20
Orientia tsutsugamushi str. Ikeda	AP008981.1	Proteobacteria	0.0829102	0.31	2008987	27.4933	50.4372	Non-Avoidance	6.14977e-19
Coxiella burnetii CbuG_Q212	CP001019.1	Proteobacteria	7.79347e-05	0.43	2008870	38.0527	57.2034	Avoidance	9.9634e-21
Haemophilus somnus 129PT	CP000436.1	Proteobacteria	8.51133e-24	0.37	2007700	32.9156	54.1075	Avoidance	3.01624e-22
Streptococcus suis P1/7	AM946016.1	Firmicutes	1.27769e-41	0.41	2007491	31.2741	53.0663	Avoidance	1.34067e-18
Haemophilus influenzae F3047	FQ670204.1	Proteobacteria	5.1519e-26	0.38	2007018	35.3741	53.9303	Avoidance	8.86957e-21
Thermodesulfovibrio yellowstonii DSM 11347	CP001147.1	Nitrospirae	0.000375673	0.34	2003803	29.9745	59.8428	Avoidance	4.77574e-25
Thermomicrobium roseum DSM 5159	CP001275.1	Chloroflexi	0.861607	0.64	2003006	56.8027	65.0568	Non-Avoidance	2.97816e-08
Leuconostoc kimchii IMSNU 11154	CP001758.1	Firmicutes	1.39961e-06	0.38	2002721	33.8095	53.2714	Avoidance	1.64819e-19
Lactobacillus reuteri DSM 20016	CP000705.1	Firmicutes	3.12672e-10	0.39	1999618	34.1991	52.7012	Avoidance	4.10273e-22
Coxiella burnetii RSA 493	AE016828.2	Proteobacteria	2.7838e-06	0.43	1995281	37.7126	57.1857	Avoidance	1.82097e-21
Lactobacillus acidophilus NCFM	CP000033.3	Firmicutes	2.69347e-09	0.35	1993560	31.6295	52.2866	Avoidance	8.45348e-23
Lactobacillus johnsonii NCC 533	AE017198.1	Firmicutes	1.24675e-17	0.35	1992676	30.9965	52.2338	Avoidance	1.01265e-23
Zymomonas mobilis subsp. pomaceae ATCC 29192	CP002865.1	Proteobacteria	2.08088e-08	0.44	1989865	45.2381	57.5013	Avoidance	1.55834e-16
Arcanobacterium haemolyticum DSM 20595	CP002045.1	Actinobacteria	0.00624707	0.53	1986154	47.6636	58.1399	Avoidance	9.48382e-13
Haemophilus influenzae F3031	FQ670178.1	Proteobacteria	1.71907e-25	0.38	1985832	35.5017	54.0138	Avoidance	7.95067e-21
Haemophilus influenzae 10810	FQ312006.1	Proteobacteria	4.55118e-18	0.38	1981535	35.6718	54.0624	Avoidance	9.63747e-21
Aminobacterium colombiense DSM 12261	CP001997.1	Synergistetes	1.17324e-15	0.45	1980592	39.0223	59.1424	Avoidance	1.11431e-22
Campylobacter curvus 525.92	CP000767.1	Proteobacteria	0.00053635	0.45	1971264	33.5498	52.3316	Avoidance	8.23227e-19
Thermovirga lienii DSM 17291	CP003096.1	Synergistetes	0.998974	0.47	1967774	39.2007	59.7893	Non-Avoidance	1.45879e-23
Chlorobium phaeovibrioides DSM 265	CP000607.1	Chlorobi	0.986404	0.53	1966858	41.2137	55.1061	Non-Avoidance	3.03363e-18
Eubacterium cylindroides T2-87	FP929041.1	Firmicutes	0.000393126	0.31	1966750	31.7143	51.7032	Avoidance	1.35481e-18
Lactobacillus johnsonii DPC 6026	CP002464.1	Firmicutes	1.25437e-18	0.35	1966342	31.6138	52.3651	Avoidance	7.86367e-23
Lactococcus garvieae Lg2	AP009333.1	Firmicutes	2.00998e-14	0.39	1963964	30.6494	51.9754	Avoidance	3.84479e-20
Dictyoglomus thermophilum H-6-12	CP001146.1	Dictyoglomi	3.79468e-19	0.34	1959987	32.6169	60.3524	Avoidance	1.08525e-24
Streptococcus oralis Uo5	FR720602.1	Firmicutes	1.00039e-38	0.41	1958690	31.2121	53.1986	Avoidance	4.03493e-19
Leuconostoc gasicomitatum LMG 18811	FN822744.1	Firmicutes	2.86477e-05	0.37	1954080	33.6391	53.3916	Avoidance	1.23633e-19
Lactococcus garvieae ATCC 49156	AP009332.1	Firmicutes	6.18171e-15	0.39	1950135	30.6494	52.0777	Avoidance	1.82083e-20
Fervidobacterium nodosum Rt17-B1	CP000771.1	Thermotogae	1.14953e-07	0.35	1948941	34.6939	60.7273	Avoidance	1.91466e-24
Francisella cf. novicida 3523	CP002558.1	Proteobacteria	6.3501e-05	0.32	1945310	27.8061	53.2447	Avoidance	8.64174e-20
Bifidobacterium animalis subsp. lactis V9	CP001892.1	Actinobacteria	7.7034e-09	0.6	1944050	48.961	59.4809	Avoidance	5.71123e-14
Bifidobacterium animalis subsp. lactis BLC1	CP003039.1	Actinobacteria	2.80786e-11	0.6	1943990	48.0087	59.464	Avoidance	1.19791e-15
Bifidobacterium animalis subsp. lactis CNCM I-2494	CP002915.1	Actinobacteria	2.27783e-08	0.6	1943113	49.1918	59.464	Avoidance	2.46902e-12
Bifidobacterium animalis subsp. lactis BB-12	CP001853.1	Actinobacteria	6.36172e-05	0.6	1942198	49.2792	59.464	Avoidance	2.62087e-12
Bifidobacterium animalis subsp. lactis Bl-04	CP001515.1	Actinobacteria	3.52102e-09	0.6	1938709	48.961	59.464	Avoidance	5.71123e-14
Bifidobacterium animalis subsp. lactis DSM 10140	CP001606.1	Actinobacteria	3.52102e-09	0.6	1938483	48.961	59.464	Avoidance	5.71123e-14
Streptococcus pyogenes MGAS10750	CP000262.1	Firmicutes	7.71669e-21	0.38	1937111	33.377	52.4713	Avoidance	2.15755e-17
Bifidobacterium animalis subsp. lactis AD011	CP001213.1	Actinobacteria	5.62089e-06	0.6	1933695	48.6147	59.4572	Avoidance	3.34496e-15
Thioalkalimicrobium cyclicum ALM1	CP002776.1	Proteobacteria	0.000119413	0.47	1932455	38.3902	55.6166	Avoidance	9.0438e-18
Haemophilus influenzae R2866	CP002277.1	Proteobacteria	2.61073e-19	0.38	1932306	35.3982	54.3519	Avoidance	4.27299e-21
Bartonella henselae	BX897699.1	Proteobacteria	0.000794165	0.38	1931047	36.6922	56.5217	Avoidance	1.42666e-20
Filifactor alocis ATCC 35896	CP002390.1	Firmicutes	3.98398e-05	0.35	1931012	31.1927	51.9295	Avoidance	1.00211e-21
Persephonella marina EX-H1	CP001230.1	Aquificae	2.52134e-07	0.37	1930284	33.9599	62.0123	Avoidance	1.37306e-22
Streptococcus thermophilus JIM 8232	FR875178.1	Firmicutes	6.67617e-30	0.39	1929905	31.8342	53.3671	Avoidance	2.18411e-20
Streptococcus pyogenes MGAS10270	CP000260.1	Firmicutes	9.43085e-29	0.38	1928252	32.9806	52.4512	Avoidance	5.55587e-18
Brucella suis ATCC 23445	CP000911.1	Proteobacteria	7.08767e-12	0.57	1923763	47.0748	59.1358	Avoidance	3.81417e-14
Thermosipho melanesiensis BI429	CP000716.1	Thermotogae	5.85823e-26	0.31	1915238	31.1842	60.7226	Avoidance	4.58619e-25
Haemophilus influenzae 86-028NP	CP000057.2	Proteobacteria	4.35752e-15	0.38	1914490	35.8618	54.1227	Avoidance	1.42733e-20
Francisella cf. novicida Fx1	CP002557.1	Proteobacteria	0.00179668	0.33	1913619	27.9337	53.3241	Avoidance	1.05283e-19
Francisella novicida U112	CP000439.1	Proteobacteria	0.0327334	0.32	1910031	27.9337	53.3241	Avoidance	5.16964e-20
Streptococcus pyogenes MGAS315	AE014074.1	Firmicutes	3.04189e-23	0.39	1900521	32.8528	52.4762	Avoidance	4.04504e-17
Streptococcus pyogenes MGAS10394	CP000003.1	Firmicutes	1.05765e-21	0.39	1899877	33.2896	52.4476	Avoidance	3.27801e-17
Francisella tularensis subsp. tularensis WY96-3418	CP000608.1	Proteobacteria	0.00509391	0.32	1898476	27.7636	53.1852	Avoidance	4.90692e-20
Streptococcus pyogenes MGAS6180	CP000056.1	Firmicutes	3.02693e-32	0.38	1897573	33.6861	52.5852	Avoidance	8.08731e-17
Leuconostoc mesenteroides subsp. mesenteroides J18	CP003101.1	Firmicutes	0.000259583	0.38	1896561	33.3766	52.9785	Avoidance	5.3919e-21
Francisella tularensis subsp. holarctica LVS	AM233362.1	Proteobacteria	0.000170007	0.32	1895994	28.1037	53.2793	Avoidance	1.30882e-20
Francisella tularensis subsp. holarctica OSU18	CP000437.1	Proteobacteria	0.00404703	0.32	1895727	28.4864	53.2793	Avoidance	1.35188e-20
Streptococcus pyogenes MGAS8232	AE009949.1	Firmicutes	2.52611e-46	0.39	1895017	31.746	52.5469	Avoidance	2.24255e-18
Thermus thermophilus HB27	AE017221.1	Deinococcus-Thermus	5.1052e-06	0.69	1894877	58.6599	66.7324	Avoidance	8.98327e-11
Lactobacillus amylovorus GRL1118	CP002609.1	Firmicutes	2.33048e-08	0.38	1894401	32.7601	52.6325	Avoidance	1.44247e-22
Lactobacillus gasseri ATCC 33323	CP000413.1	Firmicutes	1.03785e-25	0.35	1894360	32.0872	52.2922	Avoidance	1.11476e-22
Streptococcus pyogenes SSI-1	BA000034.2	Firmicutes	1.45439e-45	0.39	1894275	32.0227	52.432	Avoidance	4.73294e-18
Francisella tularensis subsp. mediasiatica FSC147	CP000915.1	Proteobacteria	0.00342991	0.32	1893886	27.5935	53.2341	Avoidance	4.93862e-20
Francisella tularensis subsp. tularensis SCHU S4	AJ749949.2	Proteobacteria	0.00415081	0.32	1892775	28.1037	53.2968	Avoidance	2.35709e-20
Francisella tularensis subsp. tularensis NE061598	CP001633.1	Proteobacteria	0.0033705	0.32	1892681	27.8486	53.3164	Avoidance	2.39066e-20
Francisella tularensis subsp. tularensis FSC198	AM286280.1	Proteobacteria	0.00415081	0.32	1892616	28.1037	53.2968	Avoidance	2.35709e-20
Melissococcus plutonius ATCC 35311	AP012200.1	Firmicutes	6.81068e-10	0.31	1891014	30.1299	53.3762	Avoidance	3.35173e-23
Francisella tularensis subsp. holarctica FTNF002-00	CP000803.1	Proteobacteria	0.0110434	0.32	1890909	27.885	53.2793	Avoidance	1.25507e-20
Haemophilus influenzae PittGG	CP000672.1	Proteobacteria	1.76979e-11	0.38	1887192	34.8624	54.1049	Avoidance	2.13925e-20
Lactobacillus sakei subsp. sakei 23K	CR936503.1	Firmicutes	4.90133e-14	0.41	1884661	33.6797	53.0406	Avoidance	4.23175e-21
Thermotoga neapolitana DSM 4359	CP000916.1	Thermotogae	0.00194217	0.47	1884562	45.5782	64.8675	Avoidance	6.71938e-23
Candidatus Amoebophilus asiaticus 5a2	CP001102.1	Bacteroidetes	0.105846	0.35	1884364	30.3114	52.6944	Non-Avoidance	4.54045e-19
Anaerococcus prevotii DSM 20548	CP001708.1	Firmicutes	2.6555e-07	0.36	1883067	27.7992	51.1892	Avoidance	1.07318e-21
Nitratiruptor sp. SB155-2	AP009178.1	Proteobacteria	2.22464e-12	0.4	1877931	34.9768	59.1139	Avoidance	1.25859e-21
Thermotoga sp. RQ2	CP000969.1	Thermotogae	0.000236394	0.46	1877693	43.8867	64.7544	Avoidance	1.09741e-24
Leuconostoc sp. C2	CP002898.1	Firmicutes	7.46483e-06	0.38	1877273	33.7265	53.3093	Avoidance	1.8918e-19
Lactobacillus delbrueckii subsp. bulgaricus 2038	CP000156.1	Firmicutes	1.56296e-08	0.5	1872918	35.2993	53.9452	Avoidance	6.16839e-23
Lactobacillus delbrueckii subsp. bulgaricus ATCC 11842	CR954253.1	Firmicutes	2.42575e-06	0.5	1864998	35.8672	54.1804	Avoidance	9.01073e-22
Prochlorococcus marinus str. NATL1A	CP000553.1	Cyanobacteria	0.969553	0.35	1864731	37.5895	56.2607	Non-Avoidance	2.95345e-18
Moraxella catarrhalis RH4	CP002005.1	Proteobacteria	0.000625805	0.42	1863286	37.3299	53.1745	Avoidance	2.21795e-18
Thermus thermophilus SG0.5JP17-16	CP002777.1	Deinococcus-Thermus	0.00841574	0.69	1863201	58.3228	66.5899	Avoidance	4.1323e-11
Thermotoga maritima MSB8	AE000512.1	Thermotogae	8.49386e-08	0.46	1860725	43.5006	64.6345	Avoidance	4.24925e-24
Streptococcus pyogenes MGAS2096	CP000261.1	Firmicutes	1.81884e-23	0.39	1860355	34.2593	52.467	Avoidance	3.3481e-16
Lactobacillus delbrueckii subsp. bulgaricus ATCC BAA-365	CP000412.1	Firmicutes	1.71794e-07	0.5	1856951	35.2556	54.0929	Avoidance	5.52302e-23
Streptococcus thermophilus LMD-9	CP000419.1	Firmicutes	8.61589e-36	0.39	1856368	32.9838	53.5018	Avoidance	1.34495e-19
Dictyoglomus turgidum DSM 6724	CP001251.1	Dictyoglomi	9.55361e-16	0.34	1855560	31.437	60.4143	Avoidance	2.62965e-24
Streptococcus pyogenes M1 GAS	AE004092.1	Firmicutes	1.03833e-44	0.39	1852441	31.261	52.365	Avoidance	3.44329e-18
Streptococcus uberis 0140J	AM946015.1	Firmicutes	9.92705e-39	0.37	1852352	30.4762	52.1469	Avoidance	1.6993e-19
Thermus thermophilus HB8	AP008226.1	Deinococcus-Thermus	0.000538804	0.7	1849742	58.4071	66.7489	Avoidance	2.26356e-11
Thermanaerovibrio acidaminovorans DSM 6589	CP001818.1	Synergistetes	0.63144	0.64	1848474	51.7488	61.8655	Non-Avoidance	4.11202e-14
Campylobacter jejuni subsp. doylei 269.97	CP000768.1	Proteobacteria	1.35429e-11	0.31	1845106	27.8421	51.8439	Avoidance	1.12487e-20
Prochlorococcus marinus str. NATL2A	CP000095.2	Cyanobacteria	0.995677	0.35	1842899	37.3788	56.5385	Non-Avoidance	3.41242e-19
Streptococcus pyogenes str. Manfredo	AM295007.1	Firmicutes	8.30356e-45	0.39	1841271	31.4985	52.5273	Avoidance	8.31935e-19
Streptococcus pyogenes MGAS5005	CP000017.1	Firmicutes	3.17579e-39	0.39	1838554	31.9353	52.5852	Avoidance	7.20535e-18
Sulfurihydrogenibium sp. YO3AOP1	CP001080.1	Aquificae	0.0356305	0.32	1838442	29.6157	59.2502	Avoidance	1.36705e-22
Streptococcus pyogenes MGAS9429	CP000259.1	Firmicutes	4.04203e-31	0.39	1836467	33.642	52.467	Avoidance	1.80743e-16
Pediococcus pentosaceus ATCC 25745	CP000422.1	Firmicutes	2.40824e-08	0.37	1832387	32.6343	52.5831	Avoidance	3.93728e-23
Streptococcus thermophilus ND03	CP002340.1	Firmicutes	3.45232e-31	0.39	1831949	32.8091	53.2918	Avoidance	3.32193e-19
Haemophilus influenzae Rd KW20	L42023.1	Proteobacteria	3.84171e-21	0.38	1830138	35.7775	54.3328	Avoidance	1.10724e-20
Streptococcus pyogenes Alab49	CP003068.1	Firmicutes	6.38115e-36	0.39	1827308	31.3752	52.4512	Avoidance	7.08964e-19
Lactobacillus salivarius UCC118	CP000233.1	Firmicutes	6.40223e-12	0.33	1827111	30.9742	51.7793	Avoidance	5.01316e-23
Thermotoga petrophila RKU-1	CP000702.1	Thermotogae	1.59485e-05	0.46	1823511	43.4099	64.6621	Avoidance	1.47618e-24
Haemophilus influenzae R2846	CP002276.1	Proteobacteria	1.94374e-13	0.38	1819370	35.119	54.0186	Avoidance	5.85439e-21
Streptococcus pyogenes NZ131	CP000829.1	Firmicutes	4.63123e-33	0.39	1815785	32.0547	52.516	Avoidance	1.43209e-17
Haemophilus influenzae PittEE	CP000671.1	Proteobacteria	1.80417e-06	0.38	1813033	35.8215	54.1386	Avoidance	3.27327e-21
Thermotoga naphthophila RKU-10	CP001839.1	Thermotogae	0.00018216	0.46	1809823	43.1973	64.5224	Avoidance	8.28213e-24
Clostridiales genomosp. BVAB3 str. UPII9-5	CP001850.2	Firmicutes	0.000439642	0.44	1809746	34.0388	54.4154	Avoidance	1.23408e-21
Helicobacter hepaticus ATCC 51449	AE017125.1	Proteobacteria	5.05751e-37	0.36	1799146	31.2263	52.5663	Avoidance	4.53339e-20
Finegoldia magna ATCC 29328	AP008971.1	Firmicutes	3.12944e-09	0.32	1797577	25.9354	51.3467	Avoidance	2.30209e-20
Streptococcus thermophilus LMG 18311	CP000023.1	Firmicutes	2.09792e-33	0.39	1796846	34.3381	53.2274	Avoidance	1.81414e-17
Leuconostoc citreum KM20	DQ489736.1	Firmicutes	4.27001e-12	0.39	1796284	34.4255	53.2154	Avoidance	8.4432e-20
Streptococcus thermophilus CNRZ1066	CP000024.1	Firmicutes	1.8877e-32	0.39	1796226	34.4692	53.2657	Avoidance	1.81427e-17
Erysipelothrix rhusiopathiae str. Fujisawa	AP012027.1	Firmicutes	1.43294e-07	0.37	1787941	27.6368	52.1237	Avoidance	1.48855e-20
Oenococcus oeni PSU-1	CP000411.1	Firmicutes	0.0333425	0.38	1780517	31.6712	53.0292	Avoidance	5.48788e-22
Campylobacter jejuni RM1221	CP000025.1	Proteobacteria	5.25392e-10	0.3	1777831	27.6443	51.8439	Avoidance	8.99376e-21
Campylobacter fetus subsp. fetus 82-40	CP000487.1	Proteobacteria	0.000156106	0.33	1773615	29.1562	51.7004	Avoidance	1.53992e-21
Lactobacillus johnsonii FI9785	FN298497.1	Firmicutes	1.53954e-21	0.34	1755993	31.2862	52.415	Avoidance	1.90404e-22
Helicobacter bizzozeronii CIII-1	FR871757.1	Proteobacteria	2.62541e-10	0.46	1755458	38.6529	53.2045	Avoidance	3.15953e-17
Prochlorococcus marinus subsp. marinus str. CCMP1375	AE017126.1	Cyanobacteria	0.41901	0.36	1751080	39.9494	56.4351	Non-Avoidance	3.99968e-18
Hydrogenobacter thermophilus TK-6	AP011112.1	Aquificae	5.11874e-18	0.44	1743135	40.4337	63.8884	Avoidance	1.00949e-23
Hydrogenobacter thermophilus TK-6	CP002221.1	Aquificae	6.29452e-19	0.44	1742932	40.5187	63.8884	Avoidance	1.02329e-23
Prochlorococcus marinus str. MIT 9215	CP000825.1	Cyanobacteria	0.000198536	0.31	1738790	31.2684	55.6679	Avoidance	4.23639e-21
Gardnerella vaginalis HMP9231	CP002725.1	Actinobacteria	4.72467e-06	0.41	1726519	41.7938	57.3788	Avoidance	9.32045e-20
Campylobacter hominis ATCC BAA-381	CP000776.1	Proteobacteria	2.18968e-07	0.32	1711273	28.3998	50.4158	Avoidance	1.97425e-21
Helicobacter pylori Gambia94/24	CP002332.1	Proteobacteria	1.10127e-06	0.39	1709911	33.462	52.1392	Avoidance	6.60196e-21
Prochlorococcus marinus str. MIT 9312	CP000111.1	Cyanobacteria	0.00689831	0.31	1709204	31.0577	55.0791	Avoidance	2.91879e-21
Prochlorococcus marinus str. MIT 9515	CP000552.1	Cyanobacteria	0.447463	0.31	1704176	31.1195	55.5142	Non-Avoidance	3.16337e-21
Haemophilus ducreyi 35000HP	AE017143.1	Proteobacteria	1.83547e-23	0.38	1698955	34.6939	53.4468	Avoidance	1.19485e-20
Taylorella equigenitalis MCE9	CP002456.1	Proteobacteria	2.00359e-10	0.37	1695860	34.3358	54.3098	Avoidance	1.69537e-17
Hippea maritima DSM 10411	CP002606.1	Proteobacteria	6.47639e-09	0.37	1694430	35.5017	58.6648	Avoidance	2.4594e-24
Prochlorococcus marinus str. MIT 9211	CP000878.1	Cyanobacteria	0.803175	0.38	1688963	40.4973	56.728	Non-Avoidance	3.23867e-18
Dehalogenimonas lykanthroporepellens BL-DC-9	CP002084.1	Chloroflexi	8.90351e-08	0.55	1686510	42.0635	58.6347	Avoidance	3.67629e-19
Thermovibrio ammonificans HB-1	CP002444.1	Aquificae	1.63182e-08	0.52	1682965	45.7908	65.4195	Avoidance	1.52901e-22
Campylobacter jejuni subsp. jejuni S3	CP001960.1	Proteobacteria	4.6584e-09	0.3	1681364	27.9031	51.8634	Avoidance	8.28151e-21
Nautilia profundicola AmH	CP001279.1	Proteobacteria	0.0431231	0.34	1676444	29.1562	59.0245	Avoidance	5.89619e-22
Helicobacter pylori India7	CP002331.1	Proteobacteria	0.00248336	0.39	1675918	32.9043	52.1384	Avoidance	7.89169e-21
Helicobacter pylori B8	FN598874.1	Proteobacteria	0.00106054	0.39	1673997	33.1586	52.0821	Avoidance	1.32723e-20
Helicobacter pylori P12	CP001217.1	Proteobacteria	2.29754e-07	0.39	1673813	33.0759	52.1293	Avoidance	6.20723e-21
Helicobacter felis ATCC 49179	FQ670179.2	Proteobacteria	0.00171267	0.45	1672681	38.1803	53.5783	Avoidance	5.87503e-18
Prochlorococcus marinus str. AS9601	CP000551.1	Cyanobacteria	0.00420898	0.31	1669886	31.6327	55.8135	Avoidance	3.73555e-21
Helicobacter pylori 26695	AE000511.1	Proteobacteria	5.25713e-07	0.39	1667867	33.5049	52.1623	Avoidance	1.15717e-20
Gardnerella vaginalis ATCC 14019	CP002104.1	Actinobacteria	0.00225541	0.41	1667350	42.5456	57.3788	Avoidance	3.60999e-19
Streptobacillus moniliformis DSM 12112	CP001779.1	Fusobacteria	0.0556231	0.26	1662578	24.3775	49.7529	Non-Avoidance	3.46113e-18
Helicobacter pylori SJM180	CP002073.1	Proteobacteria	2.53946e-08	0.39	1658051	33.2468	52.1285	Avoidance	1.69438e-20
Prochlorococcus marinus subsp. pastoris str. CCMP1986	BX548174.1	Cyanobacteria	0.501444	0.31	1657990	31.8296	55.4684	Non-Avoidance	6.57795e-21
Helicobacter pylori SouthAfrica7	CP002336.1	Proteobacteria	2.64854e-09	0.38	1653913	32.6469	51.9962	Avoidance	1.32796e-20
Helicobacter pylori G27	CP001173.1	Proteobacteria	2.39022e-05	0.39	1652982	34.2857	52.1582	Avoidance	7.27411e-20
Helicobacter pylori Puno135	CP002982.1	Proteobacteria	1.21983e-07	0.39	1646139	33.0759	52.1855	Avoidance	6.55099e-21
Helicobacter pylori J99	AE001439.1	Proteobacteria	0.000531033	0.39	1643831	33.3333	52.1194	Avoidance	3.45089e-21
Elusimicrobium minutum Pei191	CP001055.1	Elusimicrobia	0.000482992	0.4	1643562	29.2092	54.6869	Avoidance	5.54141e-23
Prochlorococcus marinus str. MIT 9301	CP000576.1	Cyanobacteria	0.00118337	0.31	1641879	31.7602	55.7188	Avoidance	2.21312e-20
Campylobacter jejuni subsp. jejuni NCTC 11168	AL111168.1	Proteobacteria	3.46765e-11	0.31	1641481	27.855	51.7323	Avoidance	2.22448e-20
Sulfurihydrogenibium azorense Az-Fu1	CP001229.1	Aquificae	0.00311559	0.33	1640877	31.3283	59.7006	Avoidance	3.107e-21
Taylorella asinigenitalis MCE3	CP003059.1	Proteobacteria	8.96969e-14	0.38	1638559	34.7536	54.6296	Avoidance	8.57762e-18
Helicobacter pylori Cuz20	CP002076.1	Proteobacteria	5.87682e-07	0.39	1635449	32.604	52.1475	Avoidance	6.25456e-21
Campylobacter jejuni subsp. jejuni IA3902	CP001876.1	Proteobacteria	2.46156e-10	0.31	1635045	27.8129	51.752	Avoidance	2.13562e-20
Thermodesulfobacterium sp. OPB45	CP002829.1	Thermodesulfobacteria	2.91985e-08	0.31	1634377	31.0156	61.825	Avoidance	9.21885e-25
Helicobacter pylori PeCan4	CP002074.1	Proteobacteria	8.39023e-07	0.39	1629557	32.5182	52.1285	Avoidance	8.79384e-21
Campylobacter jejuni subsp. jejuni 81116	CP000814.1	Proteobacteria	1.01324e-12	0.31	1628115	27.5179	51.7126	Avoidance	1.80059e-20
Helicobacter pylori Puno120	CP002980.1	Proteobacteria	5.68675e-10	0.39	1624979	32.7327	52.1285	Avoidance	1.23739e-20
Helicobacter pylori Lithuania75	CP002334.1	Proteobacteria	6.24907e-07	0.39	1624644	33.1617	52.1392	Avoidance	4.4066e-21
Candidatus Arthromitus sp. SFB-mouse-Japan	AP012202.1	Firmicutes	0.173709	0.28	1620005	26.4991	49.8213	Non-Avoidance	3.3381e-20
Cryptobacterium curtum DSM 15641	CP001682.1	Actinobacteria	0.935722	0.51	1617804	44.1327	59.8539	Non-Avoidance	1.7022e-19
Gardnerella vaginalis 409-05	CP001849.1	Actinobacteria	3.38686e-21	0.42	1617545	41.3165	57.9647	Avoidance	5.05607e-20
Helicobacter pylori 83	CP002605.1	Proteobacteria	5.44879e-08	0.39	1617426	33.1617	52.0905	Avoidance	1.16759e-20
Campylobacter jejuni subsp. jejuni M1	CP001900.1	Proteobacteria	4.06266e-14	0.31	1616648	27.6443	51.6535	Avoidance	1.79185e-20
Campylobacter jejuni subsp. jejuni 81-176	CP000538.1	Proteobacteria	6.16489e-07	0.31	1616554	27.6443	51.6732	Avoidance	1.78763e-20
Helicobacter pylori F57	AP011945.1	Proteobacteria	4.46206e-07	0.39	1609006	32.7756	52.0085	Avoidance	1.45268e-20
Helicobacter pylori Shi470	CP001072.2	Proteobacteria	9.30541e-08	0.39	1608548	32.8185	52.1665	Avoidance	6.0863e-21
Helicobacter pylori SNT49	CP002983.1	Proteobacteria	7.65125e-06	0.39	1607577	33.5049	52.0631	Avoidance	8.14393e-21
Helicobacter pylori HPAG1	CP000241.1	Proteobacteria	3.28609e-07	0.39	1596366	33.0759	52.1111	Avoidance	6.13765e-21
Helicobacter pylori 51	CP000012.1	Proteobacteria	9.50421e-10	0.39	1589954	33.1617	52.1186	Avoidance	1.10488e-20
Helicobacter pylori v225d	CP001582.1	Proteobacteria	1.68565e-07	0.39	1588278	33.2904	52.1855	Avoidance	1.41185e-20
Candidatus Arthromitus sp. SFB-mouse-Yit	AP012209.1	Firmicutes	0.389401	0.28	1586397	27.2928	49.8422	Non-Avoidance	2.95156e-20
Bartonella quintana str. Toulouse	BX897700.1	Proteobacteria	8.66836e-07	0.39	1581384	37.8807	56.3237	Avoidance	1.82257e-20
Helicobacter pylori F32	AP011943.1	Proteobacteria	4.09157e-07	0.39	1578824	33.2475	52.0525	Avoidance	1.29448e-20
Helicobacter mustelae 12198	FN555004.1	Proteobacteria	5.76385e-10	0.42	1578097	33.6735	52.6839	Avoidance	3.12217e-19
Helicobacter pylori B38	FM991728.1	Proteobacteria	8.02844e-05	0.39	1576758	32.8614	52.1772	Avoidance	3.58468e-21
Helicobacter pylori F16	AP011940.1	Proteobacteria	4.3006e-08	0.39	1575399	32.9043	52.1095	Avoidance	1.63695e-20
Helicobacter pylori F30	AP011941.1	Proteobacteria	7.00297e-12	0.39	1570564	32.7756	52.1475	Avoidance	8.74671e-21
Helicobacter pylori 52	CP001680.1	Proteobacteria	1.26908e-06	0.39	1568826	33.29	52.1855	Avoidance	2.06634e-20
Helicobacter pylori 35A	CP002096.1	Proteobacteria	2.02075e-07	0.39	1566655	33.2904	52.0616	Avoidance	1.184e-20
Helicobacter pylori 2018	CP002572.1	Proteobacteria	0.0129502	0.39	1562832	33.4191	52.2533	Avoidance	6.21709e-21
Polynucleobacter necessarius subsp. necessarius STIR1	CP001010.1	Proteobacteria	5.44032e-12	0.46	1560469	39.7959	55.4169	Avoidance	4.24172e-17
Helicobacter pylori Sat464	CP002071.1	Proteobacteria	1.40157e-08	0.39	1560342	32.9043	52.1285	Avoidance	7.67281e-21
Hydrogenobaculum sp. Y04AAS1	CP001130.1	Aquificae	3.61208e-25	0.35	1559514	32.6531	58.4719	Avoidance	1.27462e-23
Helicobacter acinonychis str. Sheeba	AM260522.1	Proteobacteria	1.47972e-09	0.38	1553927	33.0736	52.0548	Avoidance	3.15847e-20
Aquifex aeolicus VF5	AE000657.1	Aquificae	3.16575e-06	0.43	1551335	42.8571	67.3109	Avoidance	3.11543e-22
Helicobacter pylori 908	CP002184.1	Proteobacteria	0.0140668	0.39	1549666	33.2896	52.2433	Avoidance	8.19501e-21
Helicobacter pylori 2017	CP002571.1	Proteobacteria	0.00163817	0.39	1548238	33.2904	52.2624	Avoidance	6.42439e-21
Atopobium parvulum DSM 20469	CP001721.1	Actinobacteria	4.62936e-15	0.46	1543805	42.6426	58.0525	Avoidance	1.39248e-22
Desulfurobacterium thermolithotrophum DSM 11699	CP002543.1	Aquificae	1.03121e-20	0.35	1541968	33.6336	63.4027	Avoidance	2.03748e-23
Rickettsia bellii OSU 85-389	CP000849.1	Proteobacteria	4.19504e-07	0.32	1528980	27.7134	52.0778	Avoidance	3.25063e-20
Campylobacter lari RM2100	CP000932.1	Proteobacteria	7.05103e-05	0.3	1525460	27.2651	51.4157	Avoidance	1.90613e-20
Bartonella clarridgeiae	FN645454.1	Proteobacteria	0.698307	0.36	1522743	37.4946	55.6985	Non-Avoidance	1.02631e-18
Rickettsia bellii RML369-C	CP000087.1	Proteobacteria	0.000100113	0.32	1522076	27.9654	52.1184	Avoidance	1.3551e-19
Ehrlichia ruminantium str. Welgevonden	CR767821.1	Proteobacteria	0.00233218	0.27	1516355	29.6439	50.0524	Avoidance	2.1633e-18
Candidatus Arthromitus sp. SFB-rat-Yit	AP012210.1	Firmicutes	0.00318349	0.28	1515556	27.1734	50.1847	Avoidance	1.04063e-19
Ehrlichia ruminantium str. Welgevonden	CR925678.1	Proteobacteria	0.0204103	0.27	1512977	29.8155	50.0105	Avoidance	3.09162e-18
Thermocrinis albus DSM 14484	CP001931.1	Aquificae	4.85829e-11	0.47	1500577	42.1829	65.3449	Avoidance	5.54116e-24
Ehrlichia ruminantium str. Gardel	CR925677.1	Proteobacteria	0.00780902	0.28	1499920	29.5152	50.0524	Avoidance	3.27126e-18
Acholeplasma laidlawii PG-8A	CP000896.1	Tenericutes	8.28053e-05	0.32	1496992	28.9342	51.0406	Avoidance	3.64808e-19
Rickettsia felis URRWXCal2	CP000053.1	Proteobacteria	0.0246794	0.32	1485148	28.6147	52.1039	Avoidance	1.28231e-18
Wolbachia endosymbiont of Culex quinquefasciatus Pel	AM999887.1	Proteobacteria	0.0490002	0.34	1482455	28.5714	50.258	Avoidance	2.30702e-19
Anaplasma phagocytophilum HZ	CP000235.1	Proteobacteria	0.429832	0.42	1471282	38.4712	54.2765	Non-Avoidance	8.64222e-19
Dehalococcoides ethenogenes 195	CP000027.1	Chloroflexi	1.94744e-05	0.49	1469720	38.0079	57.2899	Avoidance	2.13599e-21
Lawsonia intracellularis PHE/MN1-00	AM180252.1	Proteobacteria	0.0680988	0.33	1457619	31.7152	54.9593	Non-Avoidance	4.11701e-22
Wolbachia sp. wRi	CP001391.1	Proteobacteria	4.14728e-06	0.35	1445873	28.6565	50.7486	Avoidance	1.68204e-20
Bartonella bacilliformis KC583	CP000524.1	Proteobacteria	0.0377427	0.38	1445021	36.3792	56.4358	Avoidance	2.28374e-21
cyanobacterium UCYN-A	CP001842.1	Cyanobacteria	0.01828	0.31	1443806	32.3722	53.0624	Avoidance	8.97343e-20
Coprothermobacter proteolyticus DSM 5265	CP001145.1	Firmicutes	0.0221573	0.45	1424912	39.8541	61.0121	Avoidance	1.16146e-23
Weissella koreensis KACC 15510	CP002899.1	Firmicutes	0.00209399	0.35	1422478	33.7339	52.6751	Avoidance	6.90388e-21
Dehalococcoides sp. VS	CP001827.1	Chloroflexi	1.09735e-09	0.47	1413462	37.037	57.367	Avoidance	1.35647e-21
Dehalococcoides sp. CBDB1	AJ965256.1	Chloroflexi	1.76671e-08	0.47	1395502	36.5801	57.3622	Avoidance	1.59538e-23
Dichelobacter nodosus VCS1703A	CP000513.1	Proteobacteria	0.0099401	0.44	1389350	35.3067	54.5152	Avoidance	1.12382e-19
Rickettsia massiliae MTU5	CP000683.1	Proteobacteria	0.859256	0.33	1360898	26.0813	52.085	Non-Avoidance	1.10251e-18
Dehalococcoides sp. GT	CP001924.1	Chloroflexi	2.60733e-11	0.47	1360154	35.9983	57.3871	Avoidance	1.73463e-23
Dehalococcoides sp. BAV1	CP000688.1	Chloroflexi	3.9268e-12	0.47	1341892	37.1861	57.3871	Avoidance	5.10144e-23
Ehrlichia canis str. Jake	CP000107.1	Proteobacteria	0.141692	0.29	1315030	29.2942	50.8898	Non-Avoidance	4.10187e-20
Candidatus Pelagibacter ubique HTCC1062	CP000084.1	Proteobacteria	0.0650298	0.3	1308759	25.8503	52.1392	Non-Avoidance	5.65101e-18
Lactobacillus sanfranciscensis TMW 1.1304	CP002461.1	Firmicutes	9.72397e-09	0.35	1298316	31.1287	52.0654	Avoidance	7.35771e-21
Rickettsia peacockii str. Rustic	CP001227.1	Proteobacteria	0.352217	0.33	1288492	27.6276	52.016	Non-Avoidance	7.08186e-20
Candidatus Pelagibacter sp. IMCC9063	CP002511.1	Proteobacteria	0.99932	0.32	1284727	28.4848	51.372	Non-Avoidance	1.90249e-18
Rickettsia japonica YH	AP011533.1	Proteobacteria	0.00890672	0.32	1283087	28.3069	52.0302	Avoidance	2.86977e-18
Rickettsia africae ESF-5	CP001612.1	Proteobacteria	0.370668	0.32	1278540	28.2251	51.9447	Non-Avoidance	1.9972e-19
Rickettsia heilongjiangensis 054	CP002912.1	Proteobacteria	0.213623	0.32	1278471	28.0519	51.9559	Non-Avoidance	2.48004e-19
Rickettsia conorii str. Malish 7	AE006914.1	Proteobacteria	0.000611594	0.32	1268755	28.4404	52.0674	Avoidance	1.40189e-18
Rickettsia rickettsii str. Iowa	CP000766.2	Proteobacteria	6.48676e-05	0.32	1268188	28.3967	51.9845	Avoidance	1.78238e-18
Wolbachia endosymbiont of Drosophila melanogaster	AE017196.1	Proteobacteria	0.00608813	0.35	1267782	28.9116	50.5811	Avoidance	1.03307e-19
Candidatus Liberibacter solanacearum CLso-ZC1	CP002371.1	Proteobacteria	0.000333619	0.35	1258278	34.7313	55.2351	Avoidance	2.75127e-18
Rickettsia rickettsii str. 'Sheila Smith'	CP000848.1	Proteobacteria	0.0296485	0.32	1257710	28.0909	52.0361	Avoidance	2.89644e-19
Chlamydophila pneumoniae LPCoLN	CP001713.1	Chlamydiae	8.92265e-12	0.41	1241020	34.7364	50.7246	Avoidance	8.79577e-18
Rickettsia akari str. Hartford	CP000847.1	Proteobacteria	0.0679279	0.32	1231060	27.654	52.3624	Non-Avoidance	2.5676e-19
Chlamydophila pneumoniae CWL029	AE001363.1	Chlamydiae	1.01347e-08	0.41	1230230	34.6514	50.798	Avoidance	5.48258e-18
Chlamydophila pneumoniae AR39	AE002161.1	Chlamydiae	1.64886e-08	0.41	1229853	35.2891	50.7797	Avoidance	3.5447e-17
Candidatus Liberibacter asiaticus str. psy62	CP001677.5	Proteobacteria	1.97022e-08	0.36	1227328	35.2381	55.21	Avoidance	1.08848e-16
Chlamydophila pneumoniae J138	BA000008.3	Chlamydiae	5.11328e-09	0.41	1226565	34.7364	50.7797	Avoidance	5.39175e-18
Chlamydophila pneumoniae TW-183	AE009440.1	Chlamydiae	3.4956e-15	0.41	1225935	35.2041	50.7797	Avoidance	2.71917e-17
Anaplasma centrale str. Israel	CP001759.1	Proteobacteria	4.79956e-06	0.5	1206806	44.4862	56.1669	Avoidance	1.98945e-14
Anaplasma marginale str. Florida	CP001079.1	Proteobacteria	0.000535105	0.5	1202435	44.2774	56.0169	Avoidance	1.76486e-12
Anaplasma marginale str. St. Maries	CP000030.1	Proteobacteria	0.189479	0.5	1197687	44.9457	56.0258	Non-Avoidance	9.94696e-12
Mycoplasma mycoides subsp. mycoides SC str. Gladysdale	CP002107.1	Tenericutes	1.80411e-12	0.24	1193808	25.0476	49.9098	Avoidance	2.46945e-18
Ehrlichia chaffeensis str. Arkansas	CP000236.1	Proteobacteria	9.86031e-05	0.3	1176248	29.5918	50.3306	Avoidance	1.72343e-18
Chlamydophila caviae GPIC	AE015925.1	Chlamydiae	1.37869e-12	0.39	1173390	35.7786	51.1667	Avoidance	1.32612e-17
Chlamydophila psittaci 01DC11	CP002805.1	Chlamydiae	2.65429e-08	0.39	1172197	36.0969	51.1294	Avoidance	1.44624e-16
Chlamydophila psittaci 02DC15	CP002806.1	Chlamydiae	3.67039e-08	0.39	1172182	35.8418	51.1294	Avoidance	8.30918e-17
Chlamydophila psittaci 08DC60	CP002807.1	Chlamydiae	3.12914e-08	0.39	1172032	36.182	51.1385	Avoidance	1.92329e-16
Chlamydophila psittaci 6BC	CP002586.1	Chlamydiae	2.76528e-15	0.39	1171667	35.034	51.1294	Avoidance	1.44168e-17
Chlamydophila psittaci 6BC	CP002549.1	Chlamydiae	4.84857e-10	0.39	1171660	35.7568	51.1294	Avoidance	2.82012e-17
Chlamydophila psittaci C19/98	CP002804.1	Chlamydiae	3.04455e-09	0.39	1169374	36.0119	51.1294	Avoidance	1.39233e-16
Chlamydophila felis Fe/C-56	AP006861.1	Chlamydiae	4.85592e-15	0.39	1166239	35.6928	50.9461	Avoidance	1.22201e-16
Chlamydophila psittaci RD1	FQ482149.1	Chlamydiae	6.32802e-12	0.39	1164076	35.5442	51.6842	Avoidance	3.11257e-16
Candidatus Ruthia magnifica str. Cm (Calyptogena magnifica)	CP000488.1	Proteobacteria	0.731645	0.34	1160782	29.7619	52.271	Non-Avoidance	2.21341e-20
Rickettsia canadensis str. McKiel	CP000409.1	Proteobacteria	0.66185	0.31	1159772	26.6055	51.4912	Non-Avoidance	3.25124e-19
Chlamydophila abortus S26/3	CR848038.1	Chlamydiae	2.04088e-10	0.4	1144377	35.9269	50.6827	Avoidance	2.06385e-16
Treponema pallidum subsp. pallidum SS14	CP000805.1	Spirochaetes	0.999507	0.53	1139457	48.545	56.2306	Non-Avoidance	2.66076e-07
Treponema pallidum subsp. pallidum str. Chicago	CP001752.1	Spirochaetes	0.995844	0.53	1139281	48.7982	56.2306	Non-Avoidance	4.7514e-07
Treponema pallidum subsp. pallidum str. Nichols	AE000520.1	Spirochaetes	0.999242	0.53	1138011	48.3311	56.2306	Non-Avoidance	1.11449e-07
Treponema paraluiscuniculi Cuniculi A	CP002103.1	Spirochaetes	1	0.53	1133390	48.3756	56.1443	Non-Avoidance	2.20049e-07
uncultured Termite group 1 bacterium phylotype Rs-D17	AP009510.1	Elusimicrobia	4.92297e-10	0.35	1125857	30.5697	52.7483	Avoidance	1.52284e-19
Candidatus Azobacteroides pseudotrichonymphae genomovar. CFP2	AP010656.1	Bacteroidetes	3.73854e-16	0.33	1114206	28.3069	49.5185	Avoidance	2.97736e-19
Rickettsia prowazekii Rp22	CP001584.1	Proteobacteria	0.000394637	0.29	1111612	25.2512	51.7	Avoidance	3.73916e-20
Rickettsia typhi str. Wilmington	AE017197.1	Proteobacteria	0.0010904	0.29	1111496	25.2512	51.4733	Avoidance	7.24844e-20
Chlamydophila pecorum E58	CP002608.1	Chlamydiae	2.06657e-05	0.41	1106197	37.0656	50.989	Avoidance	9.57443e-17
Wolbachia endosymbiont strain TRS of Brugia malayi	AE017321.1	Proteobacteria	0.11957	0.34	1080084	31.0799	49.8401	Non-Avoidance	2.86656e-18
Chlamydia muridarum Nigg	AE002160.2	Chlamydiae	9.12172e-16	0.4	1072950	37.752	51.7716	Avoidance	1.60233e-16
Chlamydia trachomatis A/HAR-13	CP000051.1	Chlamydiae	0.000117064	0.41	1044459	37.9677	52.1013	Avoidance	5.78087e-17
Chlamydia trachomatis B/Jali20/OT	FM872308.1	Chlamydiae	0.000163644	0.41	1044352	37.7126	52.1197	Avoidance	4.87837e-17
Chlamydia trachomatis A2497	CP002401.1	Chlamydiae	7.66932e-10	0.41	1044326	38.9456	52.0646	Avoidance	7.1036e-16
Chlamydia trachomatis B/TZ1A828/OT	FM872307.1	Chlamydiae	3.31637e-05	0.41	1044282	37.7551	52.1013	Avoidance	5.84789e-17
Chlamydia trachomatis E/11023	CP001890.1	Chlamydiae	9.41107e-05	0.41	1043025	38.1378	52.0558	Avoidance	3.02186e-16
Chlamydia trachomatis E/150	CP001886.1	Chlamydiae	3.22316e-05	0.41	1042996	38.0527	51.9824	Avoidance	2.53935e-16
Chlamydia trachomatis G/11074	CP001889.1	Chlamydiae	8.00349e-05	0.41	1042875	37.7551	52.0462	Avoidance	4.82958e-17
Chlamydia trachomatis Sweden2	FN652779.2	Chlamydiae	1.30875e-05	0.41	1042839	37.7551	51.9824	Avoidance	9.64059e-17
Chlamydia trachomatis G/9301	CP001930.1	Chlamydiae	3.99755e-05	0.41	1042811	37.8401	52.0462	Avoidance	4.81419e-17
Chlamydia trachomatis G/9768	CP001887.1	Chlamydiae	3.99755e-05	0.41	1042810	37.8401	52.0462	Avoidance	4.81419e-17
Chlamydia trachomatis D-EC	CP002052.1	Chlamydiae	7.4962e-08	0.41	1042522	38.8674	52.0462	Avoidance	5.99242e-16
Chlamydia trachomatis D-LC	CP002054.1	Chlamydiae	7.4962e-08	0.41	1042520	38.8674	52.0462	Avoidance	5.99242e-16
Chlamydia trachomatis D/UW-3/CX	AE001273.1	Chlamydiae	0.000148875	0.41	1042519	37.8401	52.0462	Avoidance	4.82816e-17
Chlamydia trachomatis G/11222	CP001888.1	Chlamydiae	0.000160551	0.41	1042354	38.0527	52.0279	Avoidance	9.73891e-17
Chlamydia trachomatis L2b/UCH-1/proctitis	AM884177.2	Chlamydiae	7.34923e-05	0.41	1038863	37.9252	52.1013	Avoidance	8.24229e-17
Chlamydia trachomatis 434/Bu	AM884176.1	Chlamydiae	6.02092e-05	0.41	1038842	37.9252	52.138	Avoidance	8.24229e-17
Chlamydia trachomatis L2c	CP002024.1	Chlamydiae	0.000172283	0.41	1038313	38.7816	52.1197	Avoidance	6.31244e-16
Candidatus Vesicomyosocius okutanii HA	AP009247.1	Proteobacteria	0.00142268	0.32	1022154	27.9541	51.1226	Avoidance	7.95914e-21
Mycoplasma leachii 99/014/6	FR668087.1	Tenericutes	5.53367e-16	0.24	1017232	25.3182	49.7593	Avoidance	7.75362e-18
Mycoplasma gallisepticum str. R(low)	AE015450.2	Tenericutes	0.0752635	0.31	1012800	26.9524	48.4251	Non-Avoidance	8.09893e-18
Mycoplasma gallisepticum str. R(high)	CP001872.1	Tenericutes	0.0752635	0.31	1012027	26.9524	48.4251	Non-Avoidance	8.09893e-18
Mycoplasma capricolum subsp. capricolum ATCC 27343	CP000123.1	Tenericutes	2.14878e-11	0.24	1010023	24.8366	49.7135	Avoidance	9.30369e-18
Mycoplasma leachii PG50	CP002108.1	Tenericutes	2.41549e-14	0.24	1008951	24.7996	49.7364	Avoidance	5.52566e-18
Borrelia duttonii Ly	CP000976.1	Spirochaetes	2.91186e-10	0.28	931674	27.6557	49.4408	Avoidance	1.5558e-18
Borrelia recurrentis A1	CP000993.1	Spirochaetes	4.04099e-09	0.28	930981	27.6557	49.306	Avoidance	2.85057e-18
Tropheryma whipplei str. Twist	AE014184.1	Actinobacteria	2.15144e-10	0.46	927303	45.6531	59.6085	Avoidance	8.40608e-16
Borrelia burgdorferi JD1	CP002312.1	Spirochaetes	0.0784035	0.29	922801	27.8388	48.9522	Non-Avoidance	6.69258e-19
Borrelia hermsii DAH	CP000048.1	Spirochaetes	7.84633e-08	0.3	922307	28.663	49.3687	Avoidance	8.49539e-18
Borrelia turicatae 91E135	CP000049.1	Spirochaetes	6.38242e-11	0.29	917330	28.7982	49.2448	Avoidance	7.89929e-18
Borrelia burgdorferi B31	AE000783.1	Spirochaetes	0.0233173	0.29	910724	27.591	48.9421	Avoidance	4.26341e-19
Borrelia burgdorferi ZS7	CP001205.1	Spirochaetes	0.0531285	0.29	906707	27.7473	48.9223	Non-Avoidance	4.18035e-19
Borrelia afzelii PKo	CP000395.1	Spirochaetes	0.000128961	0.28	905394	27.619	48.7643	Avoidance	4.71592e-19
Borrelia garinii PBi	CP000013.1	Spirochaetes	2.91154e-05	0.28	904246	27.1202	48.8349	Avoidance	2.77404e-19
Borrelia afzelii PKo	CP002933.1	Spirochaetes	4.54286e-05	0.28	903609	27.4267	48.7844	Avoidance	3.03033e-19
Borrelia burgdorferi N40	CP002228.1	Spirochaetes	0.0098232	0.29	902191	27.793	48.8928	Avoidance	4.94211e-19
Borrelia bissettii DN127	CP002746.1	Spirochaetes	0.0113735	0.29	900755	27.6099	49.0316	Avoidance	4.85399e-19
Neorickettsia risticii str. Illinois	CP001431.1	Proteobacteria	1.26655e-05	0.41	879977	37.8827	53.4453	Avoidance	6.03211e-16
Neorickettsia sennetsu str. Miyayama	CP000237.1	Proteobacteria	0.00240177	0.41	859006	37.2449	53.3667	Avoidance	4.16635e-16
Candidatus Blochmannia pennsylvanicus str. BPEN	CP000016.1	Proteobacteria	1.69558e-07	0.3	791654	30.0366	49.5513	Avoidance	1.55491e-18
Candidatus Blochmannia vafer str. BVAF	CP002189.2	Proteobacteria	6.93228e-25	0.28	722585	25.7513	47.2513	Avoidance	8.18292e-19
Candidatus Blochmannia floridanus	BX248583.1	Proteobacteria	3.59983e-07	0.27	705557	26.2838	47.6794	Avoidance	3.24785e-19
Wigglesworthia glossinidia endosymbiont of Glossina brevipalpis	BA000021.3	Proteobacteria	3.67927e-23	0.22	697724	22.8571	49.0034	Avoidance	4.83039e-19
Baumannia cicadellinicola str. Hc (Homalodisca coagulata)	CP000238.1	Proteobacteria	1.9295e-05	0.33	686194	31.8043	50.4043	Avoidance	5.04217e-18
Buchnera aphidicola str. 5A (Acyrthosiphon pisum)	CP001161.1	Proteobacteria	0.04422	0.26	642122	26.2132	50.4671	Avoidance	5.80622e-19
Buchnera aphidicola str. Tuc7 (Acyrthosiphon pisum)	CP001158.1	Proteobacteria	0.0331148	0.26	641895	26.2132	50.4472	Avoidance	5.5851e-19
Buchnera aphidicola str. LL01 (Acyrthosiphon pisum)	CP002300.1	Proteobacteria	0.0639626	0.26	641799	26.564	50.4274	Non-Avoidance	6.56887e-19
Buchnera aphidicola str. Ak (Acyrthosiphon kondoi)	CP002645.1	Proteobacteria	9.22239e-06	0.26	641794	25.641	50.3485	Avoidance	5.88679e-19
Buchnera aphidicola str. TLW03 (Acyrthosiphon pisum)	CP002301.1	Proteobacteria	0.129207	0.26	641770	26.8571	50.4173	Non-Avoidance	8.703e-19
Buchnera aphidicola str. JF99 (Acyrthosiphon pisum)	CP002302.1	Proteobacteria	0.00982856	0.26	641716	26.0749	50.4274	Avoidance	6.03379e-19
Buchnera aphidicola str. Sg (Schizaphis graminum)	AE013218.1	Proteobacteria	7.17614e-10	0.25	641454	26.0504	49.7322	Avoidance	9.55222e-19
Buchnera aphidicola str. APS (Acyrthosiphon pisum)	BA000003.2	Proteobacteria	0.17282	0.26	640681	26.2132	50.4274	Non-Avoidance	4.54225e-19
Blattabacterium sp. (Periplaneta americana) str. BPLAN	CP001429.2	Bacteroidetes	9.08862e-11	0.28	636994	25.2154	48.3989	Avoidance	9.86563e-19
Blattabacterium sp. (Blattella germanica) str. Bge	CP001487.1	Bacteroidetes	5.99151e-10	0.27	636850	24.2588	48.5078	Avoidance	6.12915e-19
Buchnera aphidicola str. Ua (Uroleucon ambrosiae)	CP002648.1	Proteobacteria	5.42461e-06	0.24	615380	25.3352	49.3945	Avoidance	8.07468e-19
Blattabacterium sp. (Cryptocercus punctulatus) str. Cpu	CP003015.1	Bacteroidetes	1.19696e-06	0.24	605745	21.6575	46.9177	Avoidance	3.48919e-18
Blattabacterium sp. (Mastotermes darwiniensis) str. MADAR	CP003000.1	Bacteroidetes	4.58849e-13	0.27	587248	24.2297	47.9209	Avoidance	1.37292e-18
Candidatus Riesia pediculicola USDA	CP001085.1	Proteobacteria	0.00301833	0.28	574390	26.7507	48.6077	Avoidance	1.17347e-17
Candidatus Moranella endobia PCIT	CP002243.1	Proteobacteria	7.35447e-09	0.44	538294	36.4613	54.2691	Avoidance	4.01777e-19

## Sheet: Table B
Species_Name	ENA accession	Phylum	Extrinsic p.value	GENOME_GC	GENOME_Size	GC_Core_1.21_CDS%	GC_Rfam_Core%	Avoidance_Group	Intrinsic p.value
Methanothermobacter thermautotrophicus str. Delta H	AE000666.1	Euryarchaeota	0.0476966	0.5	1751377	38.1851	60.7458	Avoidance	6.92158e-18
Archaeoglobus fulgidus DSM 4304	AE000782.1	Euryarchaeota	0.00379563	0.49	2178400	45.1033	66.9981	Avoidance	1.27093e-21
Halobacterium sp. NRC-1	AE004437.1	Euryarchaeota	0.999479	0.68	2014239	55.6489	62.4109	Non-Avoidance	1.69397e-08
Sulfolobus solfataricus P2	AE006641.1	Crenarchaeota	0.991805	0.36	2992245	35.7143	64.9277	Non-Avoidance	4.54158e-24
Methanosarcina mazei Go1	AE008384.1	Euryarchaeota	1.00109e-10	0.41	4096345	38.0952	59.4528	Avoidance	1.78758e-20
Methanopyrus kandleri AV19	AE009439.1	Euryarchaeota	1.9294e-11	0.61	1694969	56.4241	72.0598	Avoidance	6.63795e-16
Pyrobaculum aerophilum str. IM2	AE009441.1	Crenarchaeota	0.893917	0.51	2222430	46.7655	68.093	Non-Avoidance	1.9118e-19
Pyrococcus furiosus DSM 3638	AE009950.1	Euryarchaeota	1.10456e-09	0.41	1908256	40.7008	69.5262	Avoidance	9.03367e-23
Methanosarcina acetivorans C2A	AE010299.1	Euryarchaeota	0.0494721	0.43	5751492	38.6792	58.8318	Avoidance	1.29684e-19
Nanoarchaeum equitans Kin4-M	AE017199.1	Nanoarchaeota	0.00132731	0.32	490885	34.2752	70.6301	Avoidance	3.11318e-19
Picrophilus torridus DSM 9790	AE017261.1	Euryarchaeota	0.000680544	0.36	1545895	34.5912	58.8818	Avoidance	7.2714e-19
uncultured methanogenic archaeon RC-I	AM114193.2	Euryarchaeota	0.00528414	0.55	3179916	45.1247	58.7538	Avoidance	9.51991e-17
Haloquadratum walsbyi	AM180088.1	Euryarchaeota	0.00481766	0.48	3132494	44.127	59.3078	Avoidance	2.60331e-15
Halobacterium salinarum R1	AM774415.1	Euryarchaeota	0.999856	0.68	2000962	55.0824	62.4109	Non-Avoidance	2.93356e-09
Thermococcus kodakarensis KOD1	AP006878.1	Euryarchaeota	6.25219e-05	0.52	2088737	47.7538	69.8821	Avoidance	2.7403e-23
Methanocella paludicola SANAE	AP011532.1	Euryarchaeota	0.776327	0.55	2957635	46.0467	59.5017	Non-Avoidance	2.66635e-13
Haloarcula marismortui ATCC 43049	AY596297.1	Euryarchaeota	0.99942	0.62	3131724	52.4267	61.6807	Non-Avoidance	2.98704e-12
Pyrococcus horikoshii OT3	BA000001.2	Euryarchaeota	0.798539	0.42	1738505	42.1833	69.7422	Non-Avoidance	2.25972e-23
Aeropyrum pernix K1	BA000002.3	Crenarchaeota	0.939646	0.56	1669696	55.7053	69.5308	Non-Avoidance	1.10802e-17
Thermoplasma volcanium GSS1	BA000011.4	Euryarchaeota	1.22288e-12	0.4	1584804	37.4214	58.8286	Avoidance	4.81168e-19
Sulfolobus tokodaii str. 7	BA000023.2	Crenarchaeota	0.698643	0.33	2694756	33.1986	65.4263	Non-Avoidance	9.97851e-23
Methanococcus maripaludis	BX950229.1	Euryarchaeota	1.04136e-07	0.33	1661137	32.929	57.6605	Avoidance	5.97683e-17
Sulfolobus acidocaldarius DSM 639	CP000077.1	Crenarchaeota	0.434626	0.37	2225959	35.1303	64.3545	Non-Avoidance	7.71393e-24
Methanosarcina barkeri str. Fusaro	CP000099.1	Euryarchaeota	0.000510201	0.39	4837408	36.7925	58.3414	Avoidance	7.24453e-21
Methanosphaera stadtmanae DSM 3091	CP000102.1	Euryarchaeota	0.00147686	0.28	1767403	28.7075	53.3497	Avoidance	3.69853e-17
Methanospirillum hungatei JF-1	CP000254.1	Euryarchaeota	0.00162489	0.45	3544738	43.0368	57.8516	Avoidance	3.34779e-14
Methanococcoides burtonii DSM 6242	CP000300.1	Euryarchaeota	0.845771	0.41	2575032	35.9389	56.6424	Non-Avoidance	4.94305e-20
Methanosaeta thermophila PT	CP000477.1	Euryarchaeota	0.676719	0.54	1879471	47.5292	60.7157	Non-Avoidance	2.81983e-16
Hyperthermus butylicus DSM 5456	CP000493.1	Crenarchaeota	0.0059521	0.54	1667163	52.336	71.9279	Avoidance	4.97746e-20
Pyrobaculum islandicum DSM 4184	CP000504.1	Crenarchaeota	0.134109	0.5	1826402	42.2282	68.9494	Non-Avoidance	4.80542e-17
Thermofilum pendens Hrk 5	CP000505.1	Crenarchaeota	6.95152e-07	0.58	1781889	50.8086	68.5942	Avoidance	1.61717e-13
Methanocorpusculum labreanum Z	CP000559.1	Euryarchaeota	6.43489e-06	0.5	1804962	42.0036	56.8538	Avoidance	2.91014e-14
Pyrobaculum calidifontis JCM 11548	CP000561.1	Crenarchaeota	0.132763	0.57	2009313	49.5692	68.4582	Non-Avoidance	7.28808e-12
Methanoculleus marisnigri JR1	CP000562.1	Euryarchaeota	5.62895e-11	0.62	2478101	46.6307	60.4371	Avoidance	2.55654e-15
Staphylothermus marinus F1	CP000575.1	Crenarchaeota	1.35847e-08	0.36	1570485	36.6128	68.422	Avoidance	2.10832e-20
Methanococcus maripaludis C5	CP000609.1	Euryarchaeota	1.19494e-06	0.33	1780761	33.1986	57.5252	Avoidance	2.65871e-17
Pyrobaculum arsenaticum DSM 13514	CP000660.1	Crenarchaeota	8.64933e-05	0.55	2121076	50.2695	67.9396	Avoidance	2.96826e-18
Methanobrevibacter smithii ATCC 35061	CP000678.1	Euryarchaeota	0.152867	0.31	1853160	27.9874	54.1787	Non-Avoidance	4.10478e-18
Metallosphaera sedula DSM 5348	CP000682.1	Crenarchaeota	0.991794	0.46	2191517	39.5777	64.801	Non-Avoidance	1.89987e-22
Methanococcus vannielii SB	CP000742.1	Euryarchaeota	0.000173044	0.31	1720048	31.9407	57.6611	Avoidance	1.89116e-16
Methanococcus aeolicus Nankai-3	CP000743.1	Euryarchaeota	4.15442e-15	0.3	1569500	29.3801	57.0737	Avoidance	2.55765e-17
Methanococcus maripaludis C7	CP000745.1	Euryarchaeota	5.78119e-05	0.33	1772694	33.3333	57.97	Avoidance	5.90827e-17
Methanoregula boonei 6A8	CP000780.1	Euryarchaeota	0.000889652	0.55	2542943	47.5292	58.9275	Avoidance	3.66359e-12
Ignicoccus hospitalis KIN4/I	CP000816.1	Crenarchaeota	0.317179	0.57	1297538	54.9416	71.6331	Non-Avoidance	1.13097e-16
Caldivirga maquilingensis IC-167	CP000852.1	Crenarchaeota	1.13736e-07	0.43	2077567	44.7889	67.6624	Avoidance	5.56977e-20
Thermococcus onnurineus NA1	CP000855.1	Euryarchaeota	0.00259361	0.51	1847607	48.1581	69.2979	Avoidance	4.33925e-23
Nitrosopumilus maritimus SCM1	CP000866.1	Thaumarchaeota	0.334515	0.34	1645259	34.2318	55.6617	Non-Avoidance	1.17498e-16
Methanococcus maripaludis C6	CP000867.1	Euryarchaeota	0.000696066	0.33	1744193	33.3783	57.9085	Avoidance	7.45434e-17
Candidatus Korarchaeum cryptofilum OPF8	CP000968.1	Korarchaeota	0.00112534	0.49	1590757	48.5806	69.0102	Avoidance	8.32942e-22
Thermoproteus neutrophilus V24Sta	CP001014.1	Crenarchaeota	0.167117	0.6	1769823	52.965	68.6792	Non-Avoidance	5.50901e-17
Desulfurococcus kamchatkensis 1221n	CP001140.1	Crenarchaeota	0.0201193	0.45	1365223	43.4467	68.7819	Avoidance	5.54084e-23
Methanosphaerula palustris E1-9c	CP001338.1	Euryarchaeota	0.0309593	0.55	2922917	45.7323	58.1615	Avoidance	3.38816e-15
Halorubrum lacusprofundi ATCC 49239	CP001365.1	Euryarchaeota	0.999944	0.67	2735295	55.1213	62.0313	Non-Avoidance	4.6994e-08
Halorubrum lacusprofundi ATCC 49239	CP001366.1	Euryarchaeota	0.798371	0.57	525943	50.3401	57.9327	Non-Avoidance	0.105192
Thermococcus gammatolerans EJ3	CP001398.1	Euryarchaeota	9.19543e-07	0.54	2045438	49.9551	69.8553	Avoidance	6.27066e-23
Sulfolobus islandicus L.S.2.15	CP001399.1	Crenarchaeota	0.944539	0.35	2736272	35.5556	65.0683	Non-Avoidance	5.12757e-24
Sulfolobus islandicus M.14.25	CP001400.1	Crenarchaeota	0.897074	0.35	2608832	35.8041	65.0195	Non-Avoidance	4.69008e-24
Sulfolobus islandicus M.16.27	CP001401.1	Crenarchaeota	0.886174	0.35	2692402	35.7143	65.052	Non-Avoidance	4.60591e-24
Sulfolobus islandicus M.16.4	CP001402.1	Crenarchaeota	0.94377	0.35	2586647	35.8041	64.9707	Non-Avoidance	4.69046e-24
Sulfolobus islandicus Y.G.57.14	CP001403.1	Crenarchaeota	0.908513	0.35	2702058	35.6244	65.0683	Non-Avoidance	4.73877e-24
Sulfolobus islandicus Y.N.15.51	CP001404.1	Crenarchaeota	0.981149	0.35	2812165	35.6244	65.0033	Non-Avoidance	4.67568e-24
Thermococcus sibiricus MM 739	CP001463.1	Euryarchaeota	0.181509	0.4	1845800	37.8257	67.362	Non-Avoidance	8.40427e-23
Halorhabdus utahensis DSM 12940	CP001687.1	Euryarchaeota	0.963023	0.63	3116795	53.7287	63.0843	Non-Avoidance	1.051e-10
Halomicrobium mukohataei DSM 12286	CP001688.1	Euryarchaeota	1	0.66	3110487	54.7619	62.8297	Non-Avoidance	8.50872e-09
Halogeometricum borinquense DSM 11551	CP001690.1	Euryarchaeota	0.625751	0.61	2820544	52.7853	60.9033	Non-Avoidance	6.66136e-11
Methanocaldococcus fervens AG86	CP001696.1	Euryarchaeota	7.52872e-10	0.32	1485061	32.1653	65.5045	Avoidance	5.47181e-19
Methanothermobacter marburgensis str. Marburg	CP001710.1	Euryarchaeota	1.00793e-05	0.49	1634695	38.0952	60.6364	Avoidance	1.76524e-18
Methanobrevibacter ruminantium M1	CP001719.1	Euryarchaeota	4.99001e-08	0.33	2937203	29.8293	55.1754	Avoidance	5.07119e-19
Sulfolobus islandicus L.D.8.5	CP001731.1	Crenarchaeota	0.902349	0.35	2722032	35.8491	65.0146	Non-Avoidance	4.58804e-24
Acidilobus saccharovorans 345-15	CP001742.1	Crenarchaeota	0.552949	0.57	1496453	54.1779	70.8783	Non-Avoidance	5.81971e-19
Methanocaldococcus vulcanius M7	CP001787.1	Euryarchaeota	0.0108603	0.31	1746329	32.8392	65.0399	Avoidance	1.2157e-18
Sulfolobus solfataricus 98/2	CP001800.1	Crenarchaeota	0.555176	0.36	2668974	35.1752	64.961	Non-Avoidance	4.53445e-24
Archaeoglobus profundus DSM 5631	CP001857.1	Euryarchaeota	5.51405e-06	0.42	1560622	42.6325	67.102	Avoidance	3.47728e-22
Haloterrigena turkmenica DSM 5511	CP001860.1	Euryarchaeota	0.345436	0.66	3889038	53.3243	61.9506	Non-Avoidance	9.11073e-10
Ferroglobus placidus DSM 10642	CP001899.1	Euryarchaeota	1.0134e-10	0.44	2196266	43.4861	67.5236	Avoidance	1.60548e-22
Methanocaldococcus sp. FS406-22	CP001901.1	Euryarchaeota	1.73658e-09	0.32	1760939	31.6712	65.2999	Avoidance	4.94436e-19
Natrialba magadii ATCC 43099	CP001932.1	Euryarchaeota	0.251115	0.61	3751858	53.1447	61.9948	Non-Avoidance	1.37225e-10
Thermosphaera aggregans DSM 11486	CP001939.1	Crenarchaeota	0.704311	0.47	1316595	43.4467	69.2773	Non-Avoidance	2.2221e-20
Aciduliprofundum boonei T469	CP001941.1	Euryarchaeota	2.16004e-10	0.39	1486778	38.1402	63.565	Avoidance	3.01853e-18
Haloferax volcanii DS2	CP001956.1	Euryarchaeota	0.889121	0.67	2847757	54.2677	61.4951	Non-Avoidance	1.17211e-09
Methanohalophilus mahii DSM 5219	CP001994.1	Euryarchaeota	0.00354195	0.43	2012424	35.9389	58.2811	Avoidance	1.16743e-19
Methanocaldococcus infernus ME	CP002009.1	Euryarchaeota	5.53902e-05	0.34	1328194	32.6595	65.4487	Avoidance	2.51198e-19
Staphylothermus hellenicus DSM 12710	CP002051.1	Crenarchaeota	1.75851e-05	0.37	1580347	37.062	68.7443	Avoidance	2.05473e-20
Methanococcus voltae A3	CP002057.1	Euryarchaeota	0.0107921	0.29	1936387	30.6379	57.4202	Avoidance	1.10722e-15
Halalkalicoccus jeotgali B3	CP002062.1	Euryarchaeota	0.995372	0.65	2809118	54.8518	63.0802	Non-Avoidance	5.83991e-11
Methanohalobium evestigatum Z-7303	CP002069.1	Euryarchaeota	0.294785	0.37	2242317	34.5912	58.2054	Non-Avoidance	1.67037e-18
Ignisphaera aggregans DSM 17230	CP002098.1	Crenarchaeota	0.00927495	0.36	1875953	34.2318	67.3149	Avoidance	4.54176e-23
Vulcanisaeta distributa DSM 14429	CP002100.1	Crenarchaeota	0.00032022	0.45	2374137	44.2947	68.0147	Avoidance	7.00316e-20
Methanosalsum zhilinae DSM 4017	CP002101.1	Euryarchaeota	0.0930599	0.39	2138444	33.6029	58.1869	Non-Avoidance	5.71167e-19
Methanoplanus petrolearius DSM 11571	CP002117.1	Euryarchaeota	2.23575e-07	0.47	2843290	40.027	58.5394	Avoidance	8.14305e-18
Methanothermus fervidus DSM 2088	CP002278.1	Euryarchaeota	3.85564e-06	0.32	1243342	31.8059	64.4181	Avoidance	1.04793e-19
Desulfurococcus mucosus DSM 2162	CP002363.1	Crenarchaeota	0.999986	0.53	1314639	49.3878	69.9249	Non-Avoidance	9.01937e-22
Thermococcus barophilus MP	CP002372.1	Euryarchaeota	6.53069e-10	0.42	2010078	39.0836	69.3124	Avoidance	8.81159e-23
Sulfolobus islandicus REY15A	CP002425.1	Crenarchaeota	0.939457	0.35	2522992	35.7143	65.0358	Non-Avoidance	4.85243e-24
Sulfolobus islandicus HVE10/4	CP002426.1	Crenarchaeota	0.748323	0.35	2655201	35.5795	65.1008	Non-Avoidance	4.7521e-24
Vulcanisaeta moutnovskia 768-28	CP002529.1	Crenarchaeota	0.0170063	0.42	2298983	42.3583	66.79	Avoidance	5.98918e-20
Acidianus hospitalis W1	CP002535.1	Crenarchaeota	6.0538e-12	0.34	2137654	32.1204	64.8936	Avoidance	6.13144e-24
Methanobacterium sp. AL-21	CP002551.1	Euryarchaeota	0.0116721	0.36	2583753	32.4798	58.4369	Avoidance	2.13959e-18
Methanosaeta concilii GP6	CP002565.1	Euryarchaeota	0.556114	0.51	3008626	44.6259	59.3095	Non-Avoidance	6.1773e-15
Archaeoglobus veneficus SNP6	CP002588.1	Euryarchaeota	0.000240118	0.47	1901943	45.4178	66.3283	Avoidance	3.53077e-22
Thermoproteus uzoniensis 768-20	CP002590.1	Crenarchaeota	0.15014	0.6	1936063	55.7951	69.1973	Non-Avoidance	9.3651e-11
Metallosphaera cuprina Ar-4	CP002656.1	Crenarchaeota	2.13337e-07	0.42	1840348	36.7925	63.5384	Avoidance	3.40411e-22
Pyrococcus sp. NA2	CP002670.1	Euryarchaeota	5.15139e-06	0.43	1861320	42.8122	69.6735	Avoidance	4.07508e-23
Methanotorris igneus Kol 5	CP002737.1	Euryarchaeota	1.07283e-09	0.32	1854197	31.6712	64.112	Avoidance	6.0792e-19
Methanobacterium sp. SWAN-1	CP002772.1	Euryarchaeota	0.320422	0.36	2546541	32.2552	58.9065	Non-Avoidance	2.11856e-19
Pyrococcus yayanosii CH1	CP002779.1	Euryarchaeota	0.274249	0.52	1716818	50.1348	69.9206	Non-Avoidance	1.82603e-22
Methanothermococcus okinawensis IH1	CP002792.1	Euryarchaeota	4.67691e-11	0.29	1662525	29.4331	60.0558	Avoidance	8.18818e-19
Pyrolobus fumarii 1A	CP002838.1	Crenarchaeota	0.823331	0.55	1843267	53.8634	71.9852	Non-Avoidance	1.76304e-19
Halopiger xanaduensis SH-6	CP002839.1	Euryarchaeota	0.999998	0.66	3668009	54.0881	62.7648	Non-Avoidance	6.08474e-09
Methanococcus maripaludis X1	CP002913.1	Euryarchaeota	5.82332e-09	0.33	1746697	32.6595	57.6602	Avoidance	2.42547e-17
Thermococcus sp. 4557	CP002920.1	Euryarchaeota	0.00338595	0.56	2011320	49.3261	69.2308	Avoidance	2.00883e-22
Haloarcula hispanica ATCC 33960	CP002921.1	Euryarchaeota	1	0.64	2995271	54.4474	61.8559	Non-Avoidance	1.47934e-08
Thermococcus sp. AM4	CP002952.1	Euryarchaeota	0.00363303	0.55	2086428	50.6289	69.9168	Avoidance	7.93601e-23
Pyrobaculum sp. 1860	CP003098.1	Crenarchaeota	0.982187	0.57	2467972	50.9434	69.9524	Non-Avoidance	1.12327e-12
Methanosaeta harundinacea 6Ac	CP003117.1	Euryarchaeota	0.00204233	0.61	2559043	51.4286	60.2762	Avoidance	1.37014e-09
Natronomonas pharaonis DSM 2160	CR936257.1	Euryarchaeota	0.738409	0.63	2595221	54.133	62.4006	Non-Avoidance	9.0314e-09
Thermoproteus tenax Kra 1	FN869859.1	Crenarchaeota	0.459188	0.55	1841542	51.8821	69.6956	Non-Avoidance	2.57711e-16
Haloquadratum walsbyi C23	FR746099.1	Euryarchaeota	0.0754891	0.48	3148033	44.5805	59.278	Non-Avoidance	1.44634e-14
