# Supplementary material for: Avoidance of stochastic RNA interactions can be harnessed to control protein expression levels in bacteria and archaea
Source: eLife. 2016 Sep 20;5:e13479. doi: 10.7554/eLife.13479 (PMC5028192; doi:10.7554/eLife.13479)
Supplement: Supplementary file 2. — Table A: Column A contains a unique identifier for each mRNA sequence; Column B contains a unique numeric code for each mRNA sequence; Column C contains a colour used for visualizing the datasets; Column D contains the sum of RNAup Gibbs’ free-energy of interactions between nucleotides 1 to 21 of the GFP mRNA and the core ncRNAs of E. coli BL21(DE3); Column E contains the RNAfold Gibbs’ free-energy of folding for nucleotides 1 to 37; Column F contains the CAI for each GFP mRNA, using codon distribution patterns acquired from the core protein coding genes of E. coli BL21(DE3); Column G contains the GFP flourescence values (four replicates for each mRNA); Column H contains ΔΔCT values from RT-qPCR results, these can be used to quantify mRNA concentrations; Column I contains mean GFP fluorescence values; Column J contains mRNA abundances; Table B: contains the oligonucleotide sequences used to gather RT-qPCR results. DOI: http://dx.doi.org/10.7554/eLife.13479.018 [file elife-13479-supp2.xlsx]

## Sheet: Table A
ID	Code	Color	Binding_En	Folding_En	CAI	GFP-Fluorescence	DeltaDeltaCT	GFP-Fluorescence.Mean	mRNA.abundance
GFP-hi.Avoid_1	1028	firebrick4	-187.76	-6.3	0.733142	44438	-0.119	43018.2	1.08598
GFP-hi.Avoid_1	1028	firebrick4	-187.76	-6.3	0.733142	44090	-0.119	43018.2	1.08598
GFP-hi.Avoid_1	1028	firebrick4	-187.76	-6.3	0.733142	42182	-0.119	43018.2	1.08598
GFP-hi.Avoid_1	1028	firebrick4	-187.76	-6.3	0.733142	41363	-0.119	43018.2	1.08598
GFP-hi.Avoid_2	1029	firebrick4	-193.44	-4.8	0.734784	39420	0.129	40407.8	0.914465
GFP-hi.Avoid_2	1029	firebrick4	-193.44	-4.8	0.734784	40135	0.129	40407.8	0.914465
GFP-hi.Avoid_2	1029	firebrick4	-193.44	-4.8	0.734784	40319	0.129	40407.8	0.914465
GFP-hi.Avoid_2	1029	firebrick4	-193.44	-4.8	0.734784	41757	0.129	40407.8	0.914465
GFP-hi.Codon_1	1034	darkorange4	-239.33	-4.3	0.816208	39144	-0.517	37923.2	1.43098
GFP-hi.Codon_1	1034	darkorange4	-239.33	-4.3	0.816208	38171	-0.517	37923.2	1.43098
GFP-hi.Codon_1	1034	darkorange4	-239.33	-4.3	0.816208	37923	-0.517	37923.2	1.43098
GFP-hi.Codon_1	1034	darkorange4	-239.33	-4.3	0.816208	36455	-0.517	37923.2	1.43098
GFP-hi.Codon_2	1035	darkorange4	-210.07	-4.6	0.803954	25716	0.607	29026.5	0.656561
GFP-hi.Codon_2	1035	darkorange4	-210.07	-4.6	0.803954	25170	0.607	29026.5	0.656561
GFP-hi.Codon_2	1035	darkorange4	-210.07	-4.6	0.803954	25496	0.607	29026.5	0.656561
GFP-hi.Codon_2	1035	darkorange4	-210.07	-4.6	0.803954	39724	0.607	29026.5	0.656561
GFP-hi.Fold_1	1030	dodgerblue4	-267.17	-14.5	0.738237	38169	0.172	37823.5	0.887611
GFP-hi.Fold_1	1030	dodgerblue4	-267.17	-14.5	0.738237	38053	0.172	37823.5	0.887611
GFP-hi.Fold_1	1030	dodgerblue4	-267.17	-14.5	0.738237	37347	0.172	37823.5	0.887611
GFP-hi.Fold_1	1030	dodgerblue4	-267.17	-14.5	0.738237	37725	0.172	37823.5	0.887611
GFP-hi.Fold_2	1031	dodgerblue4	-239.27	-14.4	0.714883	21476	1.513	21252	0.350382
GFP-hi.Fold_2	1031	dodgerblue4	-239.27	-14.4	0.714883	21587	1.513	21252	0.350382
GFP-hi.Fold_2	1031	dodgerblue4	-239.27	-14.4	0.714883	20956	1.513	21252	0.350382
GFP-hi.Fold_2	1031	dodgerblue4	-239.27	-14.4	0.714883	20989	1.513	21252	0.350382
GFP-low.Avoid_1	1026	firebrick1	-314.71	-5.9	0.693751	18852	1.892	19030.8	0.269433
GFP-low.Avoid_1	1026	firebrick1	-314.71	-5.9	0.693751	18885	1.892	19030.8	0.269433
GFP-low.Avoid_1	1026	firebrick1	-314.71	-5.9	0.693751	19735	1.892	19030.8	0.269433
GFP-low.Avoid_1	1026	firebrick1	-314.71	-5.9	0.693751	18651	1.892	19030.8	0.269433
GFP-low.Avoid_2	1027	firebrick1	-292.48	-4.9	0.753171	30270	0.496	30920.5	0.70907
GFP-low.Avoid_2	1027	firebrick1	-292.48	-4.9	0.753171	30915	0.496	30920.5	0.70907
GFP-low.Avoid_2	1027	firebrick1	-292.48	-4.9	0.753171	31513	0.496	30920.5	0.70907
GFP-low.Avoid_2	1027	firebrick1	-292.48	-4.9	0.753171	30984	0.496	30920.5	0.70907
GFP-low.Codon_1	1036	darkorange1	-223.19	-4.2	0.626131	39516	0.337	38589.2	0.791686
GFP-low.Codon_1	1036	darkorange1	-223.19	-4.2	0.626131	38063	0.337	38589.2	0.791686
GFP-low.Codon_1	1036	darkorange1	-223.19	-4.2	0.626131	38538	0.337	38589.2	0.791686
GFP-low.Codon_1	1036	darkorange1	-223.19	-4.2	0.626131	38240	0.337	38589.2	0.791686
GFP-low.Codon_2	1037	darkorange1	-254.55	-5.4	0.630806	30930	-0.037	31047.2	1.02598
GFP-low.Codon_2	1037	darkorange1	-254.55	-5.4	0.630806	31118	-0.037	31047.2	1.02598
GFP-low.Codon_2	1037	darkorange1	-254.55	-5.4	0.630806	30680	-0.037	31047.2	1.02598
GFP-low.Codon_2	1037	darkorange1	-254.55	-5.4	0.630806	31461	-0.037	31047.2	1.02598
GFP-low.Fold_1	1032	dodgerblue1	-239.33	-0.2	0.711566	32429	0.063	31256.5	0.957271
GFP-low.Fold_1	1032	dodgerblue1	-239.33	-0.2	0.711566	30847	0.063	31256.5	0.957271
GFP-low.Fold_1	1032	dodgerblue1	-239.33	-0.2	0.711566	31105	0.063	31256.5	0.957271
GFP-low.Fold_1	1032	dodgerblue1	-239.33	-0.2	0.711566	30645	0.063	31256.5	0.957271
GFP-low.Fold_2	1033	dodgerblue1	-258.69	-0.3	0.745629	40962	-0.312	41539	1.24143
GFP-low.Fold_2	1033	dodgerblue1	-258.69	-0.3	0.745629	42302	-0.312	41539	1.24143
GFP-low.Fold_2	1033	dodgerblue1	-258.69	-0.3	0.745629	41074	-0.312	41539	1.24143
GFP-low.Fold_2	1033	dodgerblue1	-258.69	-0.3	0.745629	41818	-0.312	41539	1.24143
GFP-Optimal	1025	black	-178.66	-1.3	0.765974	44174	0	45321.2	1
GFP-Optimal	1025	black	-178.66	-1.3	0.765974	46020	0	45321.2	1
GFP-Optimal	1025	black	-178.66	-1.3	0.765974	45494	0	45321.2	1
GFP-Optimal	1025	black	-178.66	-1.3	0.765974	45597	0	45321.2	1

## Sheet: Table B
Oligos:
4 house keeping genes were initially tested for levels of expression and the rpsL gene was chosen as internat control
cysG-F TTGTCGGCGGTGGTGATGTC
cysG-REV ATGCGGTGAACTGTGGAATAAACG
ldnT-F CTGTTTAGCGAAGAGGAGATGC
ldnT-REV ACAAACGGCGGCGATAGC
hcaT-F GCTGCTCGGCTTTCTCATCC
hcaT-REV CCAACCACGCTGACCAACC
rpsL-F gtaaagtatgccgtgttcgt
rpsL-REV agcctgcttacggtcttta
GFP primers:
SYBRF-LEFT ttaacctgatgttctggggaat
SYBRRev-RIGHT cagcagccaactcagcttc
