# Supplementary material for: Avoidance of stochastic RNA interactions can be harnessed to control protein expression levels in bacteria and archaea
Source: eLife. 2016 Sep 20;5:e13479. doi: 10.7554/eLife.13479 (PMC5028192; doi:10.7554/eLife.13479)
Supplement: Supplementary file 3. — Each row corresponds to a different dataset containing protein and mRNA expression levels. Column A contains a brief summary of the type of dataset; Column B contains Spearman correlation coefficients (and corresponding p-values) between avoidance measurements and protein abundance; Column C contains Spearman correlation coefficients (and corresponding p-values) between mRNA secondary structure measurements measurements and protein abundance; Column D contains Spearman correlation coefficients (and corresponding p-values) between codon adaptation index measurements and protein abundance; Column E contains Spearman correlation coefficients (and corresponding p-values) between mRNA and protein abundances; Column F contains the species names of the organism each dataset was collected in; Column G contains the size of the dataset; Column H contains a reference to the manuscript each dataset was first published in; Column H contains a link to the Pubmed entry for each manuscript; DOI: http://dx.doi.org/10.7554/eLife.13479.019 [file elife-13479-supp3.xlsx]

## Sheet: Sheet1
Datasets vs Spearman's Correlations	Avoidance (Binding energy)	5` end secondary structure (Folding energy)	Codon selection (CAI)	mRNA abundance	Strain	n	Reference	Pubmed	Data Source	access URL
Extreme GFP mRNAs	0.56 (6.947e-06)	0.34 (0.00601)	0.29 (0.01649)	0.73 (0.003161)	E. coli	52(13)	This manuscript			https://github.com/UCanCompBio/Avoidance/tree/master/files
GFP mRNAs	0.65 (1.695031e-20)	0.62 (5.732636e-18)	0.02 (0.4016471)	0.53 (3.03e-07)	E. coli	154	Kudla et. al 2009	http://www.ncbi.nlm.nih.gov/pubmed/19359587	personal communication	NA
sfGFP-mCherry	0.11 (3.17e-41)	0.26 (3.8e-225)	-0.2 (1)	0.27 (2.2e-16)	E. coli	14234	Goodman et. al 2013	http://www.ncbi.nlm.nih.gov/pubmed/24072823	Table S1	http://science.sciencemag.org/highwire/filestream/595282/field_highwire_adjunct_files/0/1241934tableS1.csv
Microarray-LC-MS	0.11 (0.0102)	-0.05 (0.85)	0.45 (2.2e-16)	0.69 (2.2e-16)	E. coli	389	Laurent et. al 2010	http://www.ncbi.nlm.nih.gov/pmc/articles/PMC3113407	Supplementary data set	http://www.ncbi.nlm.nih.gov/pmc/articles/PMC3113407/bin/NIHMS265829-supplement-Supplemental_Data_Set.xls
Microarray-APEX(MS)	0.1123 (0.01038)	-0.0414 (0.8)	0.535 (2.2e-16)	0.68 (2.2e-16)	E. coli	3301	Lu et. al 2007	http://www.ncbi.nlm.nih.gov/pubmed/17187058	Supplementary data set S2	http://www.nature.com/nbt/journal/v25/n1/extref/nbt1270-S2.xls
Microarray-LC-MS	0.161 (1.3e-12)	0.11 (4.8e-07)	0.23 (2.2e-16)	0.74 (2.2e-16)	P. aeruginosa	5479	Kwon et. al 2014	http://www.ncbi.nlm.nih.gov/pubmed/24742327	Table S7	http://pubs.acs.org/doi/suppl/10.1021/pr4011684
Microarray-LC-MS	0.17 (8.012e-10)	0.07 (0.0045)	0.17 (1.364e-09)	0.69 (2.2e-16)	P. aeruginosa	1148	Laurent et. al 2010	http://www.ncbi.nlm.nih.gov/pmc/articles/PMC3113407	Supplementary data set	http://www.ncbi.nlm.nih.gov/pmc/articles/PMC3113407/bin/NIHMS265829-supplement-Supplemental_Data_Set.xls
