# Supplementary material for: Avoidance of stochastic RNA interactions can be harnessed to control protein expression levels in bacteria and archaea
Source: eLife. 2016 Sep 20;5:e13479. doi: 10.7554/eLife.13479 (PMC5028192; doi:10.7554/eLife.13479)
Supplement: Supplementary file 4. — <3.4 For each position in the SSU rRNA sequence provided in PDB structure 4WZO, in Column A the accessibility of the region is evaluated (i.e. ’1’ if the residue is Angstroms from another nucleotide or aminoacid residue and ’0’ otherwise). Column B contains local SSU:mRNA avoidance p-values corresponding to differences in RNAup Gibbs’ free-energy of interaction distributions between native and randomized sequences using Mann-Whitney U tests. DOI: http://dx.doi.org/10.7554/eLife.13479.020 [file elife-13479-supp4.xlsx]

## Sheet: Sheet1
Inaccessible.regions	Avoidance.P.Vals(<0.001)
NA	NA
NA	NA
NA	NA
1	NA
1	NA
1	NA
1	NA
1	NA
1	NA
1	0.911892
0	0.970548
0	0.988035
0	0.971079
0	0.937487
1	0.875295
1	0.786568
0	0.606225
1	0.42709
1	0.288297
0	0.200096
0	0.0826239
0	0.0286498
0	0.008238
1	0.00197447
0	0.000313066
0	4.4447e-05
0	3.30244e-05
0	2.79688e-05
0	0.000103172
0	0.000369812
0	0.0016817
0	0.00718278
1	0.0294143
0	0.107499
1	0.360297
1	0.73242
1	0.873173
0	0.846144
0	0.800882
0	0.704016
0	0.442358
0	0.162416
0	0.0278124
1	0.0343134
0	0.0487161
0	0.0800533
0	0.132407
0	0.439489
0	0.779206
0	0.901915
0	0.968212
0	0.992938
0	0.99893
0	0.997837
1	0.996509
0	0.993269
0	0.986522
0	0.972342
0	0.94432
0	0.947713
1	0.929378
0	0.89151
0	0.84105
0	0.882589
0	0.905825
0	0.927511
0	0.948005
0	0.964114
0	0.978997
0	0.988604
0	0.95875
0	0.893211
0	0.778532
0	0.488504
0	0.168019
0	0.0320197
0	0.00345164
NA	0.000303635
NA	9.99938e-06
NA	1.16e-07
NA	1.11812e-07
NA	1.04468e-07
NA	9.72247e-08
NA	8.78445e-08
0	7.98352e-08
0	7.1699e-08
0	6.29198e-08
0	5.55214e-08
0	5.02457e-08
0	4.64847e-08
0	4.30593e-08
0	4.03468e-08
0	3.81472e-08
0	3.64088e-08
0	3.36993e-08
1	3.16568e-08
0	3.00854e-08
0	2.88922e-08
0	2.8e-08
1	2.73016e-08
1	2.67955e-08
0	2.64008e-08
1	2.6e-08
0	2.56964e-08
1	2.55241e-08
0	2.54272e-08
0	2.54001e-08
0	2.54356e-08
0	2.55085e-08
0	2.56099e-08
0	2.57306e-08
0	2.58925e-08
0	2.61437e-08
0	2.63473e-08
0	2.65565e-08
0	2.6727e-08
0	2.68559e-08
0	2.69143e-08
0	2.69272e-08
1	2.68794e-08
1	2.68026e-08
0	2.66649e-08
0	2.65555e-08
1	2.66766e-08
0	2.69001e-08
1	2.72017e-08
1	2.7616e-08
1	2.81989e-08
1	2.89344e-08
1	3.00594e-08
1	3.17525e-08
0	3.44489e-08
0	3.81418e-08
0	4.32863e-08
0	5.13998e-08
0	6.62718e-08
0	9.80926e-08
0	2.58064e-07
0	1.46229e-06
0	1.53936e-05
0	0.000129584
0	0.00066035
0	0.0041887
0	0.0223099
0	0.0387916
0	0.0225323
0	0.00284316
0	0.000214239
0	3.10605e-05
0	6.91118e-06
0	2.08454e-06
0	7.86573e-07
0	3.51452e-07
0	1.78858e-07
0	1.4776e-07
0	1.28342e-07
0	1.23e-07
0	1.23e-07
0	1.23e-07
0	1.23e-07
0	1.23e-07
0	1.23e-07
0	1.23e-07
0	1.25598e-07
0	1.38131e-07
0	1.66406e-07
0	2.07254e-07
0	2.51761e-07
0	3.12825e-07
0	3.80472e-07
1	4.67333e-07
0	5.76814e-07
0	6.64114e-07
0	6.17176e-07
0	4.50925e-07
0	3.06713e-07
0	2.25676e-07
0	1.88573e-07
1	1.60834e-07
1	1.38067e-07
1	1.08741e-07
1	8.54297e-08
0	7e-08
0	6.1e-08
0	5.5e-08
0	5.0424e-08
0	4.65597e-08
0	4.35456e-08
1	4.13505e-08
0	4e-08
0	3.95033e-08
0	3.95498e-08
0	4e-08
0	4.04125e-08
0	4.10719e-08
1	4.18977e-08
1	4.42231e-08
1	4.7272e-08
1	5.1e-08
0	5.62848e-08
1	6.2808e-08
0	6.8383e-08
0	6.45013e-08
0	1.436e-06
0	1.70285e-05
0	0.000118172
0	0.000645664
0	0.00293402
0	0.0112481
0	0.0361626
0	0.0948957
0	0.20277
0	0.38714
0	0.387777
0	0.390676
0	0.234104
0	0.116478
0	0.0478046
0	0.0161243
0	0.00468627
0	0.00114762
1	0.000222985
0	2.61249e-05
1	1.6067e-06
1	4.14088e-08
0	7.917e-06
0	0.000533498
0	0.0115107
0	0.101845
0	0.397311
1	0.775457
1	0.962284
0	0.997475
0	0.999884
0	0.99999
0	0.999953
0	0.99695
0	0.954119
0	0.7532
0	0.394547
1	0.126045
1	0.0225573
0	0.00207841
0	9.81971e-05
0	2.28593e-06
0	2.28326e-08
0	2.30563e-08
1	2.33809e-08
1	2.38887e-08
1	2.47006e-08
0	2.5728e-08
0	2.72921e-08
0	3.02571e-08
1	3.66891e-08
1	4.4196e-08
1	5.22774e-08
1	5.08621e-08
1	4.59474e-08
1	4.17308e-06
1	0.000129135
1	0.00186373
1	0.0218119
0	0.105268
0	0.282326
0	0.498162
0	0.684256
0	0.847057
1	0.947054
0	0.927573
1	0.897169
1	0.864992
1	0.760602
1	0.627847
1	0.477823
1	0.334034
0	0.214346
0	0.108891
0	0.0395797
0	0.0199215
0	0.0100138
0	0.00595594
0	0.00949968
0	0.0145833
0	0.0331138
0	0.0765456
0	0.0934076
0	0.109525
0	0.105874
0	0.158244
0	0.176496
0	0.119657
0	0.0642068
0	0.0339337
0	0.017453
0	0.00942432
0	0.0155148
0	0.0224925
0	0.0339177
0	0.0232423
0	0.0215917
0	0.025986
0	0.0350901
0	0.0487477
0	0.0348041
1	0.0243647
0	0.0148356
0	0.0075981
0	0.00271261
0	0.00055271
0	4.8267e-05
0	3.58818e-06
0	2.93391e-07
0	2.52682e-08
0	2.48319e-08
0	2.44856e-08
0	2.42355e-08
1	2.4e-08
1	2.38908e-08
1	2.38107e-08
1	2.37619e-08
0	2.37898e-08
0	2.38544e-08
0	2.4e-08
0	2.41479e-08
0	2.43977e-08
0	2.46887e-08
1	2.5e-08
0	2.55343e-08
0	2.62107e-08
0	2.70607e-08
0	2.81849e-08
0	2.96731e-08
1	3.18329e-08
1	3.35326e-08
1	5.8909e-06
0	0.000414359
0	0.0111393
0	0.107181
0	0.424696
1	0.76424
1	0.936496
1	0.989822
0	0.999085
0	0.999945
0	0.999881
0	0.999796
0	0.999739
0	0.999703
0	0.994452
0	0.954022
0	0.811409
1	0.738661
1	0.674688
1	0.629036
0	0.592081
0	0.595175
0	0.6006
1	0.623759
0	0.874458
0	0.982363
0	0.997868
0	0.998639
1	0.998688
0	0.998592
0	0.998544
0	0.997909
0	0.997064
0	0.995711
0	0.995191
1	0.991746
1	0.987275
1	0.982305
0	0.982231
0	0.982175
0	0.983025
0	0.927912
0	0.789663
0	0.865269
0	0.874159
0	0.878085
0	0.884087
0	0.887301
0	0.888154
0	0.892856
1	0.905529
1	0.973914
1	0.995054
1	0.995056
0	0.971497
0	0.886322
0	0.686942
0	0.399869
0	0.155473
0	0.0354135
0	0.00422819
0	0.000226745
1	4.59246e-06
1	2.81864e-08
1	2.88683e-08
1	2.9618e-08
1	3.0393e-08
1	6.91425e-06
1	0.00051022
1	0.0129275
0	0.119748
1	0.445672
1	0.811677
1	0.983311
0	0.999352
0	0.999982
0	1
0	0.999999
0	0.999999
0	0.999999
0	0.999999
0	0.999999
0	1
0	1
0	1
0	1
1	1
1	1
1	1
1	0.999993
1	0.999821
0	0.996755
0	0.961811
0	0.756448
0	0.320309
1	0.0432267
0	0.00102968
1	2.4623e-06
1	2.93848e-08
0	3.05186e-08
0	3.16031e-08
0	3.28479e-08
0	3.45202e-08
0	3.71902e-08
0	4.06061e-08
0	4.58009e-08
0	5.37807e-08
0	6.56175e-08
1	7.50987e-08
1	7.44732e-08
0	7.18578e-08
1	7.28968e-08
1	7.3e-08
1	6.43004e-08
0	5.54373e-08
0	4.8e-08
0	4.22686e-08
0	3.70546e-08
0	3.33398e-08
0	3.0752e-08
0	1.028e-06
1	1.78808e-05
1	0.000199402
1	0.00149493
1	0.00782029
0	0.0302871
0	0.0879193
0	0.198859
0	0.285054
0	0.348848
0	0.239692
0	0.160211
0	0.0995802
0	0.0567482
0	0.0305757
0	0.0158601
0	0.00859544
0	0.00471388
0	0.00424857
1	0.00341975
0	0.00296486
0	0.00269689
0	0.00282211
0	0.00325187
0	0.00367084
0	0.00238966
0	0.00117904
0	0.000459252
0	0.000139211
1	5.01618e-05
1	4.95582e-05
1	4.61112e-05
0	4.74625e-05
0	5.04338e-05
0	7.36161e-05
0	0.000202406
0	0.00057273
1	0.00168143
1	0.0054289
1	0.0163614
1	0.0208249
0	0.0261807
0	0.0351929
0	0.0538406
0	0.0870904
0	0.0790094
1	0.0487336
1	0.0291397
1	0.0192004
1	0.00356418
1	0.000719803
1	0.000163296
0	3.93696e-05
1	1.01739e-05
1	2.82855e-06
1	8.05643e-07
1	2.36734e-07
1	7.38867e-08
1	2.26274e-08
1	2.2673e-08
0	2.27772e-08
0	2.29316e-08
0	2.31472e-08
0	2.34626e-08
0	2.39207e-08
1	2.4657e-08
1	2.5921e-08
1	2.77738e-08
0	3.16459e-08
1	4.17423e-08
1	4.98445e-08
1	4.93459e-08
1	4.774e-08
1	4.46026e-08
1	4.3e-08
1	4.14105e-08
0	3.94031e-08
0	3.7751e-08
0	3.67913e-08
1	3.63927e-08
1	3.63587e-08
1	3.66788e-08
0	2.51281e-07
1	2.76803e-05
0	0.000892894
0	0.009395
0	0.0455728
1	0.110729
0	0.122153
0	0.107388
1	0.0865199
0	0.0681671
1	0.0398239
0	0.0195463
0	0.010356
1	0.0056817
1	0.00330729
0	0.00354893
0	0.0071182
0	0.0173287
0	0.0416219
0	0.0905338
0	0.150128
0	0.11516
0	0.0654523
0	0.0518868
0	0.0399089
1	0.0166874
1	0.0068545
1	0.00267292
1	0.00111745
1	0.000587274
1	0.000348104
1	0.00052415
1	0.000817989
1	0.000606822
0	0.000591244
1	0.000315864
1	0.000154178
0	7.39623e-05
0	3.03068e-05
0	1.07762e-05
0	7.558e-06
0	4.17659e-06
0	1.7629e-06
1	2.34729e-07
1	1.92685e-08
1	3.18057e-08
1	5.87916e-08
0	1.03093e-07
0	2.05456e-07
0	4.04419e-07
0	2.37e-07
0	1.15103e-07
0	4.46729e-08
1	4.80873e-08
1	5.2e-08
1	5.58614e-08
0	5.8663e-08
0	6.1e-08
0	5.94358e-08
0	5.65798e-08
0	5.34859e-08
0	5e-08
0	4.62953e-08
0	4.11386e-08
0	3.68348e-08
1	3.42769e-08
1	3.26725e-08
0	3.18854e-08
0	3.17271e-08
0	3.1704e-08
1	3.17836e-08
1	3.2e-08
1	3.23251e-08
1	3.27049e-08
0	3.35394e-08
0	3.28467e-08
0	3.2e-08
0	3.10853e-08
0	3.04918e-08
0	3.05033e-08
0	3.0427e-08
1	3.03244e-08
1	3.01976e-08
0	3.02708e-08
0	3.03193e-08
0	3.13164e-08
1	3.27539e-08
0	3.44908e-08
1	3.6e-08
1	3.61473e-08
1	3.58572e-08
0	3.55889e-08
0	3.53878e-08
0	3.47112e-08
0	3.42527e-08
0	3.34708e-08
0	3.26676e-08
0	3.18148e-08
0	3.08459e-08
0	3e-08
0	2.92337e-08
0	2.86828e-08
1	2.77888e-08
1	2.7e-08
1	2.63856e-08
1	2.59387e-08
1	2.56055e-08
0	2.53418e-08
0	2.51298e-08
1	2.5e-08
1	2.48586e-08
0	2.47476e-08
1	2.47576e-08
1	2.48226e-08
1	2.49077e-08
1	2.5e-08
0	2.52895e-08
1	2.55934e-08
0	2.59457e-08
1	2.63848e-08
1	2.6937e-08
1	2.77219e-08
0	2.9e-08
0	3.1e-08
0	3.42373e-08
0	3.97888e-08
0	4.53053e-08
0	5.5e-08
0	7.63119e-08
1	1.27673e-07
1	2.37679e-07
1	9.40507e-06
1	0.000345102
0	0.00630198
0	0.149277
1	0.627191
1	0.944517
1	0.997126
1	0.999942
0	1
1	1
1	1
1	1
0	1
0	1
0	1
0	1
0	1
1	1
0	1
1	0.999998
1	0.999825
1	0.993289
1	0.901646
1	0.506965
0	0.089439
1	0.00247117
1	5.05141e-06
1	3.5e-08
0	3.63342e-08
0	3.48315e-08
0	3.33804e-08
1	3.07376e-08
0	2.76752e-08
1	1.1091e-07
1	2.6649e-07
1	5.23865e-07
0	1.49971e-06
0	2.7677e-06
0	3.35093e-06
0	3.12161e-06
0	2.64517e-06
0	2.1049e-06
0	1.7369e-06
1	1.62112e-06
0	1.718e-06
1	1.33151e-06
0	1.1298e-06
0	9.61838e-07
0	8.81e-07
1	7.79e-07
1	6.84609e-07
1	5.59236e-07
1	3.96135e-07
1	2.05407e-07
1	8.2e-08
1	5.98162e-08
1	4.41064e-08
1	3.4e-08
0	2.84307e-08
0	2.98219e-08
0	3.07937e-08
0	3.17402e-08
0	3.1888e-08
0	3.17271e-08
0	3.13579e-08
1	3.1e-08
1	3.03331e-08
1	2.97421e-08
1	2.92444e-08
1	2.84404e-08
0	2.77191e-08
0	2.70533e-08
0	2.65832e-08
0	2.60901e-08
0	2.57634e-08
1	4.33139e-06
0	9.61692e-05
0	0.000962004
0	0.00537083
1	0.0202192
0	0.0565349
0	0.130668
0	0.153398
0	0.187235
0	0.241741
0	0.101072
0	0.0536816
0	0.0221864
0	0.0061382
1	0.00116908
0	0.000123553
0	9.6888e-05
0	0.000688199
1	0.00326224
1	0.0110064
1	0.0112811
0	0.0092385
0	0.00755137
0	0.00641521
1	0.00535663
0	0.00463411
0	0.000809995
0	7.61632e-05
0	3.29507e-06
0	4.87124e-08
1	2.21701e-08
0	2.22092e-08
0	2.22645e-08
0	2.23404e-08
0	2.24633e-08
0	2.26366e-08
0	2.28687e-08
1	2.31468e-08
1	2.35471e-08
0	2.41088e-08
0	2.47817e-08
0	2.57038e-08
0	2.68332e-08
0	2.87714e-08
0	2.96171e-08
0	3.05197e-08
0	3.2e-08
0	3.4e-08
0	1.24866e-06
1	2.76576e-05
0	0.000387894
0	0.0023228
0	0.00983783
0	0.0293883
0	0.0701684
0	0.176617
0	0.373537
0	0.537696
0	0.492503
0	0.401549
0	0.234133
0	0.190562
0	0.178955
0	0.181396
1	0.177856
1	0.0943415
1	0.0443208
1	0.0186637
1	0.0063588
0	0.00194348
0	0.000562888
0	0.000103827
0	1.19057e-05
0	7.77656e-07
0	2.55433e-08
1	2.54894e-08
1	5.42085e-06
0	0.000378605
0	0.0087219
0	0.178564
0	0.635446
1	0.929782
0	0.993101
0	0.999679
0	0.999992
0	1
0	1
0	1
0	1
0	1
0	1
0	1
0	1
0	0.999999
1	0.999913
0	0.993237
0	0.862776
1	0.349004
0	0.0763262
0	0.00691322
0	0.000251007
0	3.82359e-06
0	2.54159e-08
0	2.53523e-08
0	2.52904e-08
0	2.53982e-08
0	2.56585e-08
0	2.56185e-08
0	4.70655e-06
1	0.0002483
1	0.0051877
1	0.0487782
1	0.225074
1	0.5541
1	0.850861
1	0.976733
0	0.998552
0	0.999965
1	0.999976
0	0.99931
0	0.989751
0	0.921573
0	0.689692
0	0.33209
0	0.0829638
0	0.00869575
0	0.000340471
0	4.80158e-06
0	2.34105e-08
0	2.38408e-08
1	2.45074e-08
0	2.54962e-08
0	2.64392e-08
1	2.76322e-08
0	2.90929e-08
0	3.11539e-08
0	3.27248e-08
0	3.40798e-08
0	3.59067e-08
0	3.79094e-08
0	3.94257e-08
0	4.1125e-08
0	4.36914e-08
0	4.5587e-08
1	4.10991e-08
0	3.70641e-08
0	3.461e-08
1	3.2845e-08
0	3.11444e-08
0	2.90824e-08
0	2.68732e-08
0	2.56029e-08
0	2.47813e-08
0	2.4155e-08
0	2.36797e-08
1	2.33387e-08
1	5.09127e-06
1	0.000368959
0	0.00812227
0	0.0696228
1	0.27532
0	0.603742
0	0.862983
0	0.971326
0	0.996364
0	0.999728
1	0.999609
1	0.999459
0	0.99944
1	0.991828
0	0.941721
0	0.769117
0	0.466705
1	0.215158
1	0.0862558
0	0.034204
1	0.0150213
1	0.00883446
0	0.00688419
0	0.034328
0	0.0832292
1	0.138519
1	0.181145
1	0.157879
1	0.147125
0	0.145449
1	0.149081
1	0.105641
0	0.0721028
1	0.0442788
0	0.0262546
0	0.0137243
1	0.0059613
1	0.00155244
0	0.000184155
0	5.88962e-06
0	2.7551e-08
1	2.73184e-08
0	2.71351e-08
0	2.69386e-08
1	2.64309e-08
1	2.59436e-08
0	2.5553e-08
1	2.5196e-08
1	4.23189e-08
0	6.22629e-08
1	8.36126e-08
1	1.03e-07
1	1.22221e-07
1	4.053e-06
1	6.45405e-05
0	0.000587168
0	0.00333722
1	0.0312379
1	0.123059
1	0.281016
0	0.492138
1	0.650673
0	0.619435
0	0.488034
1	0.356075
1	0.230634
0	0.136019
0	0.0748584
0	0.0513529
0	0.0278948
0	0.0153615
0	0.0090962
1	0.0156604
1	0.0195813
0	0.0227432
0	0.0226915
0	0.0214426
0	0.0168864
1	0.0102287
1	0.00948197
0	0.0078359
0	0.00548978
0	0.00108046
0	0.000193403
0	4.66168e-05
0	2.17334e-05
0	9.03347e-06
0	3.15759e-06
0	8.21631e-07
0	1.44597e-07
0	8.7e-08
0	5.11488e-08
0	2.82263e-08
1	3.33926e-08
1	3.68662e-08
0	4e-08
0	4.3608e-08
0	4.81342e-08
0	5.51156e-08
0	6.50854e-08
0	7.06174e-08
0	7.32737e-08
0	6.72223e-08
0	4.9e-08
0	3.91196e-08
0	3.3573e-08
0	3.05937e-08
0	2.88057e-08
0	2.75867e-08
0	2.67247e-08
0	2.60786e-08
0	2.55887e-08
0	2.52263e-08
0	2.50903e-08
0	2.5e-08
0	2.5e-08
0	2.50832e-08
0	2.51696e-08
0	2.53794e-08
0	2.56951e-08
0	2.62782e-08
0	2.70526e-08
0	2.80524e-08
0	2.93975e-08
0	3.14148e-08
0	3.46256e-08
0	4.07379e-08
0	5.47074e-08
0	6.03989e-08
0	5.7e-08
0	4.25051e-08
1	3.6e-08
0	3.26291e-08
0	3.00583e-08
0	2.8341e-08
0	2.7175e-08
0	2.61393e-08
1	2.53656e-08
1	2.5e-08
1	2.46103e-08
1	2.43866e-08
1	2.42116e-08
1	2.40773e-08
1	2.4e-08
1	2.4e-08
0	2.39062e-08
0	2.39189e-08
0	2.4e-08
0	5.10459e-07
0	9.08217e-06
0	0.000129076
0	0.0011313
1	0.00627996
1	0.0231342
0	0.0641423
1	0.149201
1	0.260804
1	0.416473
1	0.25002
0	0.161485
0	0.211531
1	0.287071
1	0.497788
1	0.692394
1	0.781125
0	0.787226
0	0.743471
0	0.695759
0	0.634669
0	0.527752
0	0.338105
0	0.176246
0	0.0499317
0	0.0108751
0	0.00233489
0	0.000648488
0	0.000236314
0	7.12428e-05
0	3.72082e-05
0	1.89466e-05
0	3.4936e-05
0	5.97052e-05
0	0.000121534
0	0.000324096
1	0.00101777
0	0.00379018
0	0.0160617
1	0.0680526
0	0.247266
0	0.379963
1	0.34985
1	0.340386
1	0.275871
0	0.14753
1	0.0465293
1	0.0038591
0	0.000147881
1	2.66178e-06
1	2.36395e-08
1	2.37213e-08
1	2.3851e-08
1	2.40908e-08
1	2.43666e-08
0	2.46384e-08
0	2.49039e-08
0	2.52696e-08
1	2.57344e-08
1	3.26239e-08
1	4.53424e-08
0	6.94388e-08
0	1.17543e-07
1	1.91918e-07
1	3.22253e-07
1	5.48e-07
0	8.2494e-07
0	1.19244e-06
0	1.477e-06
0	1.282e-06
0	8.09215e-07
0	4.33711e-07
0	1.99122e-07
0	7.85312e-08
0	2.81118e-08
0	1e-08
0	1.4e-08
0	1.94874e-08
0	2.8165e-08
0	8.60554e-08
0	2.89218e-07
0	4.60615e-07
1	7.88058e-07
1	1.37012e-06
1	2.408e-06
1	4.14221e-06
1	1.66532e-06
1	6.38612e-07
1	2.35252e-07
0	8.06274e-08
0	2.45778e-08
0	2.47211e-08
0	2.48217e-08
0	2.5e-08
0	2.51347e-08
0	2.539e-08
0	2.57673e-08
0	2.6216e-08
0	2.68576e-08
0	2.77649e-08
0	2.89008e-08
0	3.04991e-08
0	3.16275e-08
0	2.21e-07
0	1.76732e-06
0	6.02855e-06
0	9.30484e-06
0	1.28736e-05
0	1.59307e-05
0	1.89657e-05
0	6.64616e-05
0	0.00617089
1	0.0627527
1	0.186391
1	0.280331
0	0.437357
0	0.607559
0	0.742101
0	0.851008
0	0.926219
1	0.967582
1	0.973414
1	0.98161
1	0.989697
1	0.997923
1	0.998991
1	0.999438
1	0.999785
0	0.999907
0	0.999936
1	0.999955
0	0.999717
1	0.997808
1	0.981798
0	0.841158
0	0.637874
1	0.345325
0	0.123747
0	0.0214365
1	0.00113285
1	7.99007e-06
0	0.000106578
0	0.000782075
0	0.0088591
0	0.04167
0	0.15554
0	0.337347
0	0.564643
0	0.678344
0	0.747851
1	0.842851
1	0.89134
1	0.934653
1	0.937375
1	0.949554
1	0.957082
1	0.955513
0	0.935494
0	0.929015
1	0.890611
1	0.784739
1	0.64759
1	0.318461
1	0.13231
1	0.0346229
1	0.00493201
1	0.00043752
1	1.7106e-05
0	2.23093e-07
1	1.45256e-08
1	5.92362e-10
0	3.40025e-11
0	4.37377e-11
1	5.03688e-11
1	7.93764e-11
0	2.66881e-10
0	9.009e-10
1	3.1096e-09
1	1.05682e-08
1	2.97295e-08
0	9.52827e-08
0	1.06472e-07
1	9.31989e-08
1	8.98683e-08
1	7.64137e-08
1	6.68689e-08
0	6.21445e-08
1	5.34551e-08
1	4.76001e-08
1	6.05991e-08
0	9.26856e-08
1	1.82113e-07
0	3.16612e-07
0	5.64432e-07
0	3.14335e-07
0	1.92e-07
0	1.19608e-07
0	8.68298e-08
0	6.95615e-08
0	5.91397e-08
0	5.2252e-08
0	4.7397e-08
0	4.5e-08
1	4.35824e-08
0	4.28178e-08
0	4.21031e-08
0	4.22188e-08
0	4.23336e-08
0	4.24477e-08
0	4.25613e-08
0	4.31725e-08
0	4.47974e-08
1	4.75416e-08
1	5.21757e-08
1	5.9059e-08
0	6.94973e-08
0	8.59296e-08
0	1.14436e-07
0	1.75729e-07
1	3.56633e-07
1	9.8e-07
0	2.47772e-06
0	3.9762e-06
0	1.24594e-06
1	2.66282e-07
1	1.23342e-07
1	8.15042e-08
0	6.30856e-08
0	5.3e-08
1	4.42538e-08
1	3.72528e-08
1	3.03118e-08
1	2.73229e-08
0	2.58869e-08
0	2.5e-08
1	2.44394e-08
1	2.4e-08
0	2.37196e-08
1	2.34985e-08
1	2.33382e-08
1	2.32749e-08
1	2.33111e-08
1	2.34814e-08
1	2.36937e-08
1	2.4e-08
0	2.43893e-08
1	2.4933e-08
1	4.47427e-07
1	9.56222e-06
0	0.000133303
1	0.000539971
1	0.00931444
1	0.0516723
1	0.165056
1	0.530261
1	0.841091
0	0.967429
0	0.966268
0	0.964725
1	0.966461
1	0.973702
1	0.961781
1	0.951451
1	0.943133
1	0.887059
1	0.66117
0	0.268102
0	0.144021
0	0.0638388
0	0.0207835
0	0.00443284
0	0.00058471
1	4.0572e-05
1	1.45547e-06
1	2.51239e-08
0	5.0008e-06
1	0.000340077
1	0.00858645
1	0.0851495
0	0.361668
1	0.363854
1	0.366116
1	0.368855
1	0.37453
1	0.388177
1	0.103318
1	0.0118957
1	0.00053189
0	8.53412e-06
0	4.56915e-08
0	5.18288e-08
0	5.77993e-08
1	6.18931e-08
1	6.37061e-08
1	5.95785e-08
0	5.6205e-08
0	9.43738e-07
0	7.56017e-06
0	3.86815e-05
0	0.00014238
0	0.000428517
1	0.00126335
1	0.00399814
1	0.0118943
1	0.0328353
0	0.108247
1	0.19681
1	0.32892
1	0.485477
1	0.659213
1	0.690003
1	0.677932
1	0.654054
1	0.60495
1	0.514666
1	0.305893
0	0.13381
0	0.0423832
0	0.00932838
0	0.00126032
0	0.000674934
0	0.000380635
0	9.53101e-05
0	2.56726e-05
0	8.29491e-06
0	3.00531e-06
0	1.22125e-06
0	5.08895e-07
0	2.19345e-07
0	1.00098e-07
0	7.29368e-06
0	0.000835868
1	0.0369581
1	0.248652
0	0.544231
1	0.742304
1	0.838158
1	0.885831
1	0.911029
0	0.922902
0	0.836226
1	0.700322
1	0.561082
1	0.442077
1	0.367287
0	0.344075
0	0.343148
0	0.380267
0	0.471172
0	0.58058
0	0.686077
0	0.80112
0	0.909763
1	0.973647
1	0.991986
0	0.995689
1	0.987315
1	0.960167
1	0.857207
0	0.590018
0	0.264735
0	0.0577712
0	0.00425147
0	0.000190009
1	4.40626e-06
0	2.01464e-07
1	8.28135e-05
1	5.28815e-05
0	2.24499e-05
0	8.1106e-06
0	7.24428e-07
1	2.18206e-07
0	1.17631e-07
1	4.84655e-07
0	3.21762e-06
1	2.46075e-05
0	7.45173e-05
0	0.000189567
1	0.00237669
1	0.0146744
0	0.0403927
0	0.0833615
0	0.139675
0	0.151525
0	0.161868
0	0.171128
1	0.206603
1	0.249616
1	0.220068
1	0.204455
1	0.263009
0	0.221928
0	0.180367
0	0.137944
1	0.0934013
1	0.054681
0	0.0258411
0	0.00877635
0	0.0016213
0	5.12237e-05
0	3.55733e-08
0	4.03021e-08
0	4.81241e-08
1	6.21624e-08
1	9.07884e-08
0	1.67e-07
0	4.71157e-07
0	1.61712e-06
0	5.002e-06
0	5.4277e-06
0	6.82522e-06
0	7.969e-06
0	3.411e-06
1	1.127e-06
1	2.70833e-07
0	1.06075e-07
0	1.03755e-06
0	8.67076e-06
0	7.08353e-05
0	0.000477977
0	0.00258583
0	0.011222
1	0.0378456
1	0.104867
1	0.245448
1	0.439933
0	0.465994
0	0.513212
1	0.551861
0	0.633847
0	0.724732
0	0.810024
0	0.88216
1	0.923737
0	0.951127
1	0.973343
0	0.988396
1	0.973088
0	0.942109
0	0.799043
0	0.483445
0	0.15599
0	0.0184616
0	0.00206986
0	0.00014665
0	7.46661e-06
0	3.75834e-07
1	4.79433e-07
0	4.61443e-07
0	3.86759e-05
0	0.00110346
0	0.0166697
0	0.12279
1	0.435865
1	0.804416
1	0.970663
0	0.998301
0	0.999964
0	1
0	1
0	1
NA	1
NA	1
NA	1
NA	0.999999
NA	0.999935
NA	0.997235
NA	0.958024
NA	0.752603
NA	0.359477
NA	0.0843645
NA	0.00869028
NA	0.000362899
