# Supplementary material for: Avoidance of stochastic RNA interactions can be harnessed to control protein expression levels in bacteria and archaea
Source: eLife. 2016 Sep 20;5:e13479. doi: 10.7554/eLife.13479 (PMC5028192; doi:10.7554/eLife.13479)
Supplement: Supplementary file 5. — Column A contains the model (e.g. ”Protein abundance Avoidance + Folding Energy + CAI + mRNA abundance” corresponds to the relationship between protein abundance, mRNA avoidance, mRNA folding, codon usage and mRNA abundance; Column B contains the R2 value for the relationship; Column C contains the reference the corresponding protein and mRNA data came from; Column D contains the type of data and the size of the dataset; DOI: http://dx.doi.org/10.7554/eLife.13479.021 [file elife-13479-supp5.xlsx]

## Sheet: Sheet1
Model	R2	Reference	Type	R2 difference (no avoidance)	R2 difference (no Folding Energy)	R2 difference (no CAI)	R2 difference (no mRNA)
Protein abundance ~ Avoidance	0.005346	Goodman et. al 2013	sfGFP-mCherry (n = 14234)
Protein abundance ~ Avoidance	0.3444	Kudla et. al. 2009	GFP reporter (n = 154)
Protein abundance ~ Avoidance	0.01912	Kwon et. al 2014	Microarray-LC-MS (n = 5479)
Protein abundance ~ Avoidance	0.02851	Laurent et. al 2010	Microarray-LC-MS (n = 1148)
Protein abundance ~ Avoidance	0.01313	Laurent et. al 2010	Microarray-LC-MS (n = 389)
Protein abundance ~ Avoidance	0.01183	Lu et. al 2007	Microarray-APEX(MS) (n = 3301)
Protein abundance ~ Avoidance	0.3572	This manuscript	GFP reporter (n = 52(13))
Protein abundance ~ Avoidance + CAI + mRNA abundance	0.1287	Goodman et. al 2013	sfGFP-mCherry (n = 14234)
Protein abundance ~ Avoidance + CAI + mRNA abundance	0.492	Kudla et. al. 2009	GFP reporter (n = 154)
Protein abundance ~ Avoidance + CAI + mRNA abundance	0.5123	Kwon et. al 2014	Microarray-LC-MS (n = 5479)
Protein abundance ~ Avoidance + CAI + mRNA abundance	0.493	Laurent et. al 2010	Microarray-LC-MS (n = 1148)
Protein abundance ~ Avoidance + CAI + mRNA abundance	0.4155	Laurent et. al 2010	Microarray-LC-MS (n = 389)
Protein abundance ~ Avoidance + CAI + mRNA abundance	0.4202	Lu et. al 2007	Microarray-APEX(MS) (n = 3301)
Protein abundance ~ Avoidance + CAI + mRNA abundance	0.6966	This manuscript	GFP reporter (n = 52(13))
Protein abundance ~ Avoidance + Folding Energy	0.07931	Goodman et. al 2013	sfGFP-mCherry (n = 14234)
Protein abundance ~ Avoidance + Folding Energy	0.4575	Kudla et. al. 2009	GFP reporter (n = 154)
Protein abundance ~ Avoidance + Folding Energy	0.02821	Kwon et. al 2014	Microarray-LC-MS (n = 5479)
Protein abundance ~ Avoidance + Folding Energy	0.03364	Laurent et. al 2010	Microarray-LC-MS (n = 1148)
Protein abundance ~ Avoidance + Folding Energy	0.0155	Laurent et. al 2010	Microarray-LC-MS (n = 389)
Protein abundance ~ Avoidance + Folding Energy	0.01278	Lu et. al 2007	Microarray-APEX(MS) (n = 3301)
Protein abundance ~ Avoidance + Folding Energy	0.4019	This manuscript	GFP reporter (n = 52(13))
Protein abundance ~ Avoidance + Folding Energy + CAI	0.1145	Goodman et. al 2013	sfGFP-mCherry (n = 14234)
Protein abundance ~ Avoidance + Folding Energy + CAI	0.4548	Kudla et. al. 2009	GFP reporter (n = 154)
Protein abundance ~ Avoidance + Folding Energy + CAI	0.03127	Kwon et. al 2014	Microarray-LC-MS (n = 5479)
Protein abundance ~ Avoidance + Folding Energy + CAI	0.03766	Laurent et. al 2010	Microarray-LC-MS (n = 1148)
Protein abundance ~ Avoidance + Folding Energy + CAI	0.1107	Laurent et. al 2010	Microarray-LC-MS (n = 389)
Protein abundance ~ Avoidance + Folding Energy + CAI	0.1951	Lu et. al 2007	Microarray-APEX(MS) (n = 3301)
Protein abundance ~ Avoidance + Folding Energy + CAI	0.3942	This manuscript	GFP reporter (n = 52(13))
Protein abundance ~ Avoidance + Folding Energy + CAI + mRNA abundance	0.1756	Goodman et. al 2013	sfGFP-mCherry (n = 14234)	0.0569476082	26.70842825	17.82460137	34.79498861
Protein abundance ~ Avoidance + Folding Energy + CAI + mRNA abundance	0.5974	Kudla et. al. 2009	GFP reporter (n = 154)	56.41111483	17.64312019	-0.05021760964	23.87010378
Protein abundance ~ Avoidance + Folding Energy + CAI + mRNA abundance	0.5122	Kwon et. al 2014	Microarray-LC-MS (n = 5479)	0.234283483	-0.01952362358	0.2928543538	93.89496291
Protein abundance ~ Avoidance + Folding Energy + CAI + mRNA abundance	0.4933	Laurent et. al 2010	Microarray-LC-MS (n = 1148)	0.7500506791	0.06081491993	-0.06081491993	92.36570039
Protein abundance ~ Avoidance + Folding Energy + CAI + mRNA abundance	0.422	Laurent et. al 2010	Microarray-LC-MS (n = 389)	1.682464455	1.54028436	5.924170616	73.76777251
Protein abundance ~ Avoidance + Folding Energy + CAI + mRNA abundance	0.4256	Lu et. al 2007	Microarray-APEX(MS) (n = 3301)	0.7283834586	1.268796992	9.421992481	54.15883459
Protein abundance ~ Avoidance + Folding Energy + CAI + mRNA abundance	0.6902	This manuscript	GFP reporter (n = 52(13))	18.86409736	-0.9272674587	-0.4491451753	42.88611997
Protein abundance ~ Avoidance + Folding Energy + mRNA abundance	0.1443	Goodman et. al 2013	sfGFP-mCherry (n = 14234)
Protein abundance ~ Avoidance + Folding Energy + mRNA abundance	0.5977	Kudla et. al. 2009	GFP reporter (n = 154)
Protein abundance ~ Avoidance + Folding Energy + mRNA abundance	0.5107	Kwon et. al 2014	Microarray-LC-MS (n = 5479)
Protein abundance ~ Avoidance + Folding Energy + mRNA abundance	0.4936	Laurent et. al 2010	Microarray-LC-MS (n = 1148)
Protein abundance ~ Avoidance + Folding Energy + mRNA abundance	0.397	Laurent et. al 2010	Microarray-LC-MS (n = 389)
Protein abundance ~ Avoidance + Folding Energy + mRNA abundance	0.3855	Lu et. al 2007	Microarray-APEX(MS) (n = 3301)
Protein abundance ~ Avoidance + Folding Energy + mRNA abundance	0.6933	This manuscript	GFP reporter (n = 52(13))
Protein abundance ~ CAI	0.042	Goodman et. al 2013	sfGFP-mCherry (n = 14234)
Protein abundance ~ CAI	-0.005	Kudla et. al. 2009	GFP reporter (n = 154)
Protein abundance ~ CAI	0.003177	Kwon et. al 2014	Microarray-LC-MS (n = 5479)
Protein abundance ~ CAI	0.003	Laurent et. al 2010	Microarray-LC-MS (n = 1148)
Protein abundance ~ CAI	0.09732	Laurent et. al 2010	Microarray-LC-MS (n = 389)
Protein abundance ~ CAI	0.1874	Lu et. al 2007	Microarray-APEX(MS) (n = 3301)
Protein abundance ~ CAI	0.021	This manuscript	GFP reporter (n = 52(13))
Protein abundance ~ Folding Energy	0.076	Goodman et. al 2013	sfGFP-mCherry (n = 14234)
Protein abundance ~ Folding Energy	0.3335	Kudla et. al. 2009	GFP reporter (n = 154)
Protein abundance ~ Folding Energy	0.006	Kwon et. al 2014	Microarray-LC-MS (n = 5479)
Protein abundance ~ Folding Energy	0.001984	Laurent et. al 2010	Microarray-LC-MS (n = 1148)
Protein abundance ~ Folding Energy	0.0008709	Laurent et. al 2010	Microarray-LC-MS (n = 389)
Protein abundance ~ Folding Energy	0.00018	Lu et. al 2007	Microarray-APEX(MS) (n = 3301)
Protein abundance ~ Folding Energy	0.1082	This manuscript	GFP reporter (n = 52(13))
Protein abundance ~ Folding Energy + CAI + mRNA abundance	0.1755	Goodman et. al 2013	sfGFP-mCherry (n = 14234)
Protein abundance ~ Folding Energy + CAI + mRNA abundance	0.2604	Kudla et. al. 2009	GFP reporter (n = 154)
Protein abundance ~ Folding Energy + CAI + mRNA abundance	0.511	Kwon et. al 2014	Microarray-LC-MS (n = 5479)
Protein abundance ~ Folding Energy + CAI + mRNA abundance	0.4896	Laurent et. al 2010	Microarray-LC-MS (n = 1148)
Protein abundance ~ Folding Energy + CAI + mRNA abundance	0.4149	Laurent et. al 2010	Microarray-LC-MS (n = 389)
Protein abundance ~ Folding Energy + CAI + mRNA abundance	0.4225	Lu et. al 2007	Microarray-APEX(MS) (n = 3301)
Protein abundance ~ Folding Energy + CAI + mRNA abundance	0.56	This manuscript	GFP reporter (n = 52(13))
Protein abundance ~ mRNA abundance	0.09	Goodman et. al 2013	sfGFP-mCherry (n = 14234)
Protein abundance ~ mRNA abundance	0.2701	Kudla et. al. 2009	GFP reporter (n = 154)
Protein abundance ~ mRNA abundance	0.5097	Kwon et. al 2014	Microarray-LC-MS (n = 5479)
Protein abundance ~ mRNA abundance	0.4896	Laurent et. al 2010	Microarray-LC-MS (n = 1148)
Protein abundance ~ mRNA abundance	0.3844	Laurent et. al 2010	Microarray-LC-MS (n = 389)
Protein abundance ~ mRNA abundance	0.3765	Lu et. al 2007	Microarray-APEX(MS) (n = 3301)
Protein abundance ~ mRNA abundance	0.5792	This manuscript	GFP reporter (n = 52(13))
